# Supplementary material for: Human Exposures to Bisphenol A, Bisphenol F and Chlorinated Bisphenol A Derivatives and Thyroid Function
Source: PLoS One. 2016 Oct 26;11(10):e0155237. doi: 10.1371/journal.pone.0155237 (PMC5082639; doi:10.1371/journal.pone.0155237)
Supplement: S11 Table — (CSV) [file pone.0155237.s011.csv]

CODE	status	country	age	weight	height	marstat	edu	tsh	ft4	antitg	antitpo	smokst	cigdaypr	smyrspr	agestart	agestop	cigdaypa	yrssmok	alccons	h20l	dwh20l	glh20l	hbot	dwhbot	glhbot	htap	dwhtap	glhtap	hcm	dwhcm	glhcm	hwell	dwhwell	glhwell	hother	dwhother	glhother	bh20l	dwbh20l	glbh20lb	bhbot	dwbhbot	glbhbot	bhtap	dwbhtap	glbhtap	bhcm	dwbhcm	glbhcm
CL154	CO	CY	64	68	170	2	2	1.44	11.8	0	0	0							0	0	0	0	1	7	0.5	1	7	1.5	0	0	0	0	0	0	NONE	0	0	0	0	0	0	0	0	1	7	4	0	0	0
CL120	CO	CY	38	52	155	2	2	1.06	9.67	NA	NA	0							0	0	0	0	0	0	0	1	7	2	0	0	0	0	0	0	NONE	0	0	0	0	0	0	0	0	0	0	0	1	7	5
CA001	CA	CY	62	64	155	2	2	0.76	11.5	NA	NA	2				60	40	99	1	0	0	0	0	0	0	1	7	7.5	0	0	0	0	0	0	NONE	0	0	0	0	0	0	0	0	1	7	5	0	0	0
CA002	CA	CY	45	56	157	2	2	1.3	12.6	NA	NA	0							0	0	0	0	0	0	0	0	0	0	1	7	4.5	0	0	0	NONE	0	0	0	0	0	0	0	0	0	0	0	1	7	2.5
CA003	CA	CY	64	70	160	2	1	0.48	12.7	NA	NA	0							0	0	0	0	0	0	0	1	7	8	0	0	0	0	0	0	NONE	0	0	0	0	0	0	0	0	1	7	2.5	0	0	0
CA004	CA	CY	58	70	157	2	1	2.07	13.6	NA	NA	0							0	0	0	0	0	0	0	0	0	0	1	7	6	0	0	0	NONE	0	0	0	0	0	0	0	0	0	0	0	1	7	3
CA005	CA	CY	62	70	158	2	1	1.22	11.1	NA	NA	0							0	0	0	0	0	0	0	0	0	0	1	7	7	0	0	0	NONE	0	0	0	0	0	0	0	0	0	0	0	1	7	2
CA006	CA	CY	61	56	154	2	1	1.12	14.3	NA	NA	0							0	0	0	0	0	0	0	1	7	4.5	0	0	0	0	0	0	NONE	0	0	0	0	0	0	0	0	1	1	1	0	0	0
CA007	CA	CY	60	67	180	2	2	1.3	NA	NA	NA	0							0	0	0	0	0	0	0	0	0	0	1	7	4.5	0	0	0	NONE	0	0	0	0	0	0	0	0	0	0	0	1	7	2
CA008	CA	CY	38	74	169	2	3	0.9	11.9	NA	NA	0							1	0	0	0	1	7	11	0	0	0	0	0	0	0	0	0	NONE	0	0	0	0	0	1	7	3	0	0	0	0	0	0
CA009	CA	CY	60	92	160	2	4	0.74	17.8	NA	NA	0							0	1	7	8	0	0	0	0	0	0	0	0	0	0	0	0	NONE	0	0	0	0	0	0	0	0	1	7	1.5	0	0	0
CA010	CA	CY	69	50	150	2	1	1.95	12.9	NA	NA	0							0	0	0	0	0	0	0	0	0	0	1	7	5.5	0	0	0	NONE	0	0	0	0	0	0	0	0	1	7	4	0	0	0
CA011	CA	CY	55	60	155	2	2	0.9	13.8	NA	NA	0							0	0	0	0	0	0	0	0	0	0	1	7	3	0	0	0	NONE	0	0	0	0	0	0	0	0	0	0	0	1	7	3
CA012	CA	CY	29	58	170	2	2	0.9	12.9	NA	NA	2				28	10	10	0	0	0	0	0	0	0	1	7	8	0	0	0	0	0	0	NONE	0	0	0	0	0	0	0	0	1	7	10	0	0	0
CA013	CA	CY	67	80	161	2	2	3.91	11.9	NA	NA	0							0	0	0	0	0	0	0	1	7	3	0	0	0	0	0	0	NONE	0	0	0	0	0	0	0	0	1	3	3	0	0	0
CA014	CA	CY	71	54	160	2	3	1.58	15.7	NA	NA	0							0	0	0	0	0	0	0	1	5	1.5	0	0	0	0	0	0	NONE	0	0	0	0	0	0	0	0	1	7	1.5	0	0	0
CA015	CA	CY	61	90	165	4	2	1.98	14.2	NA	NA	0							0	0	0	0	0	0	0	1	7	5.5	0	0	0	0	0	0	NONE	0	0	0	0	0	0	0	0	1	7	0.75	0	0	0
CA016	CA	CY	31	65	160	2	4	0.54	13.4	NA	NA	1	7	12	19				0	0	0	0	1	7	5.5	0	0	0	0	0	0	0	0	0	NONE	0	0	0	0	0	0	0	0	1	7	3	0	0	0
CA017	CA	CY	61	90	175	4	3	1.82	15.7	NA	NA	0							0	0	0	0	1	7	5.5	0	0	0	0	0	0	0	0	0	NONE	0	0	0	0	0	1	7	2	0	0	0	0	0	0
CA018	CA	CY	67	67	152	2	1	1.62	13.6	NA	NA	0							0	0	0	0	0	0	0	0	0	0	1	7	2	0	0	0	NONE	0	0	0	0	0	0	0	0	0	0	0	1	7	6
CA019	CA	CY	61	65	999	2	2	0.86	12.5	NA	NA	0							0	0	0	0	0	0	0	0	0	0	1	7	3	0	0	0	NONE	0	0	0	0	0	0	0	0	0	0	0	1	7	2
CA020	CA	CY	29	55	160	1	4	2.46	12.4	NA	NA	0							1	0	0	0	1	7	3	0	0	0	0	0	0	0	0	0	NONE	0	0	0	0	0	1	7	2	0	0	0	0	0	0
CA021	CA	CY	38	55	160	1	4	0.96	14.3	NA	NA	1	2	18	20				1	0	0	0	0	0	0	0	0	0	1	7	3	0	0	0	NONE	0	0	0	0	0	0	0	0	0	0	0	0	0	0
CA022	CA	CY	56	100	158	2	3	2.2	15.1	NA	NA	1	13	33	23				0	0	0	0	0	0	0	0	0	0	1	7	3	0	0	0	NONE	0	0	0	0	0	0	0	0	0	0	0	1	7	3
CA023	CA	CY	69	88	165	2	2	1.6	16	NA	NA	0							0	0	0	0	0	0	0	1	7	5.5	0	0	0	0	0	0	NONE	0	0	0	0	0	0	0	0	1	7	1	0	0	0
CA024	CA	CY	61	95	163	2	3	1.7	11.7	NA	NA	0							0	0	0	0	1	7	5	0	0	0	0	0	0	0	0	0	NONE	0	0	0	0	0	0	0	0	0	0	0	0	0	0
CL101	CO	CY	64	78	160	2	1	1.18	15.1	NA	NA	0							0	1	7	7.5	0	0	0	0	0	0	0	0	0	0	0	0	NONE	0	0	1	7	2.5	0	0	0	0	0	0	0	0	0
CL102	CO	CY	60	70	160	2	4	0.75	16.38	NA	NA	0							2	0	0	0	0	0	0	1	7	1.5	0	0	0	0	0	0	NONE	0	0	0	0	0	0	0	0	1	7	2.5	0	0	0
CL103	CO	CY	65	68	162	2	2	3.45	12.1	NA	NA	0							0	1	7	7.5	0	0	0	0	0	0	0	0	0	0	0	0	NONE	0	0	0	0	0	0	0	0	1	3	1	0	0	0
CL104	CO	CY	60	66	155	2	2	2.59	11.8	NA	NA	0							0	0	0	0	0	0	0	1	7	2	0	0	0	0	0	0	NONE	0	0	0	0	0	0	0	0	1	7	3	0	0	0
CL105	CO	CY	61	75	155	2	3	1	12.6	NA	NA	0							0	0	0	0	0	0	0	1	7	7	0	0	0	0	0	0	NONE	0	0	0	0	0	0	0	0	1	7	2.5	0	0	0
CL106	CO	CY	56	70	167	2	2	2.36	14.3	NA	NA	0							0	0	0	0	0	0	0	1	7	5	0	0	0	0	0	0	NONE	0	0	0	0	0	0	0	0	1	7	2	0	0	0
CL107	CO	CY	68	68	155	2	2	1.29	14	NA	NA	0							0	0	0	0	0	0	0	1	7	6	0	0	0	0	0	0	NONE	0	0	0	0	0	0	0	0	1	7	1	0	0	0
CL108	CO	CY	70	72	164	2	2	2.15	11.1	NA	NA	0							0	0	0	0	0	0	0	0	0	0	1	7	4.5	0	0	0	NONE	0	0	0	0	0	0	0	0	0	0	0	1	7	2
CL109	CO	CY	41	56	161	3	3	1.86	11.6	NA	NA	1	7	3	38				1	0	0	0	0	0	0	0	0	0	1	7	5	0	0	0	NONE	0	0	0	0	0	0	0	0	0	0	0	1	7	3
CL110	CO	CY	46	52	156	2	3	0.85	16	NA	NA	1	7	25	20				1	0	0	0	0	0	0	0	0	0	1	7	12.5	0	0	0	NONE	0	0	0	0	0	0	0	0	0	0	0	1	7	3
CL111	CO	CY	46	57	169	2	3	0.73	11.7	NA	NA	2				99	5	99	2	0	0	0	0	0	0	1	7	3	0	0	0	0	0	0	NONE	0	0	0	0	0	0	0	0	1	7	5	0	0	0
CL112	CO	CY	63	63	160	2	2	1.54	13.3	NA	NA	0							0	0	0	0	0	0	0	0	0	0	1	7	5.5	0	0	0	NONE	0	0	0	0	0	0	0	0	0	0	0	1	7	2
CL113	CO	CY	62	75	168	2	4	1.9	14.9	NA	NA	1	4	32	30				0	0	0	0	0	0	0	0	0	0	1	7	6	0	0	0	NONE	0	0	0	0	0	0	0	0	0	0	0	1	7	3.5
CL114	CO	CY	30	45	160	1	3	3.09	11.9	NA	NA	0							2	0	0	0	0	0	0	0	0	0	1	7	2	0	0	0	NONE	0	0	0	0	0	0	0	0	0	0	0	1	7	1
CL115	CO	CY	33	57	163	2	3	2.7	13.1	NA	NA	0							0	0	0	0	0	0	0	1	7	3	0	0	0	0	0	0	NONE	0	0	0	0	0	0	0	0	1	7	1	0	0	0
CL116	CO	CY	63	64	999	2	2	1.33	12.5	NA	NA	0							0	1	7	12.5	0	0	0	0	0	0	0	0	0	0	0	0	NONE	0	0	0	0	0	0	0	0	0	0	0	0	0	0
CL117	CO	CY	32	53	168	1	4	0.5	11.7	NA	NA	2				31	3	8	1	0	0	0	1	7	8	0	0	0	0	0	0	0	0	0	NONE	0	0	0	0	0	1	7	2	0	0	0	0	0	0
CL118	CO	CY	60	85	163	3	3	2.2	12.6	NA	NA	0							0				1	7	8																			1	7	2
CL119	CO	CY	59	53	163	2	4	1.67	12.3	NA	NA	0							0	0	0	0	0	0	0	1	7	8	0	0	0	0	0	0	NONE	0	0	0	0	0	0	0	0	1	7	2	0	0	0
CA025	CA	CY	52	80	157	3	2	0.54	13.9	NA	NA	1	25	32	20				0	0	0	0	0	0	0	0	0	0	1	7	2	0	0	0	NONE	0	0	0	0	0	0	0	0	0	0	0	1	7	10
CA026	CA	CY	43	61.5	165	2	2	1.82	14	NA	NA	0							0	0	0	0	0	0	0	1	7	6	0	0	0	0	0	0	NONE	0	0	0	0	0	0	0	0	1	7	1	0	0	0
CA027	CA	CY	56	90	165	2	1	0.6	14.4	NA	NA	0							0	0	0	0	0	0	0	0	0	0	1	7	3.5	0	0	0	NONE	0	0	0	0	0	0	0	0	0	0	0	1	7	2
CA028	CA	CY	69	100	165	4	2	2.8	11.8	NA	NA	0							0	0	0	0	0	0	0	1	7	2	0	0	0	0	0	0	NONE	0	0	0	0	0	0	0	0	1	7	2	0	0	0
CA029	CA	CY	69	62	999	2	1	3.09	10.1	0	0	0							0	0	0	0	0	0	0	0	0	0	1	7	2.5	0	0	0	NONE	0	0	0	0	0	0	0	0	0	0	0	1	7	2
CA030	CA	CY	60	71	163	2	2	3.14	12.4	0	0	2				35	20	17	0	0	0	0	0	0	0	0	0	0	0	0	0	0	0	0	BARREL	7	3	0	0	0	0	0	0	0	0	0	0	0	0
CA031	CA	CY	68	60	157	2	2	0.5	11.3	0	0	0							0	0	0	0	0	0	0	1	7	2	0	0	0	0	0	0	NONE	0	0	0	0	0	0	0	0	1	7	4	0	0	0
CA032	CA	CY	62	70	165	2	1	1.33	15.2	0	0	0							0	0	0	0	1	1	6	0	0	0	1	6	6	0	0	0	NONE	0	0	0	0	0	0	0	0	1	7	3	0	0	0
CA033	CA	CY	38	85	173	2	4	2.8	14.2	0	0	1	99	20	18				0	0	0	0	0	0	0	0	0	0	1	7	3.5	0	0	0	NONE	0	0	0	0	0	0	0	0	1	7	1.5	0	0	0
CA044	CA	CY	53	70	164	2	3	3.2	10.3	0	1	0							0	0	0	0	0	0	0	1	7	8	0	0	0	0	0	0	NONE	0	0	0	0	0	0	0	0	1	7	2.5	0	0	0
CA045	CA	CY	73	67	157	2	3	2.97	11.1	NA	0	0							0	0	0	0	0	0	0	0	0	0	1	7	8	0	0	0	NONE	0	0	0	0	0	0	0	0	0	0	0	1	7	4
CA043	CA	CY	41	65	164	2	3	2	10.9	0	0	0							0	0	0	0	0	0	0	0	0	0	0	0	0	0	0	0	BARREL	7	5	0	0	0	0	0	0	0	0	0	0	0	0
CA042	CA	CY	35	56	166	2	4	1.52	11.4	0	0	2				20	15	3	1	0	0	0	0	0	0	1	7	6	0	0	0	0	0	0	NONE	0	0	0	0	0	0	0	0	1	7	2	0	0	0
CA041	CA	CY	38	58	167	2	3	1.68	12.9	1	0	0							0	0	0	0	0	0	0	0	0	0	1	7	3.5	0	0	0	NONE	0	0	0	0	0	0	0	0	0	0	0	1	7	2.5
CA040	CA	CY	64	78	165	2	1	1.2	12.7	NA	0	0							0	0	0	0	0	0	0	0	0	0	1	7	5.5	0	0	0	NONE	0	0	0	0	0	0	0	0	0	0	0	1	7	2
CA038	CA	CY	49	68	163	2	1	1.2	13.3	0	0	0							0	0	0	0	0	0	0	1	7	5.5	0	0	0	0	0	0	NONE	0	0	0	0	0	0	0	0	1	7	1	0	0	0
CA037	CA	CY	34	60	170	2	3	0.9	11.1	0	0	1	10	19	15				0	0	0	0	1	7	5	0	0	0	0	0	0	0	0	0	NONE	0	0	0	0	0	1	7	4	0	0	0	0	0	0
CA046	CA	CY	49	60	158	2	3	1.68	12.09	0	0	0							0	0	0	0	1	7	2	0	0	0	1	7	2	0	0	0	NONE	0	0	0	0	0	0	0	0	1	7	3	0	0	0
CA039	CA	CY	62	58	154	2	2	1.28	NA	0	0	2				30	4	10	2	0	0	0	1	7	4	0	0	0	0	0	0	0	0	0	NONE	0	0	0	0	0	1	7	3	0	0	0	0	0	0
CA036	CA	CY	52	50	159	1	4	1.99	14.9	0	0	1	6	20	32				2	0	0	0	0	0	0	0	0	0	0	0	0	0	0	0	SPRING(HOMEBOTTLE)	7	4	0	0	0	0	0	0	1	7	1	0	0	0
CA035	CA	CY	45	56	167	2	3	1.1	13.9	0	0	0							0	0	0	0	0	0	0	0	0	0	1	2	5	0	0	0	NONE	0	0	0	0	0	0	0	0	0	0	0	1	2	3
CA034	CA	CY	31	55	170	1	4	2.8	9.6	0	0	0							0	0	0	0	1	7	2.5	0	0	0	0	0	0	0	0	0	NONE	0	0	0	0	0	0	0	0	0	0	0	0	0	0
CL121	CO	CY	36	90	167	2	2	1.97	15.2	NA	NA	0							0	0	0	0	0	0	0	1	7	2.5	0	0	0	0	0	0	NONE	0	0	0	0	0	0	0	0	1	7	2	0	0	0
CL122	CO	CY	65	78	160	2	1	1.53	15.4	NA	NA	0							0	0	0	0	0	0	0	0	0	0	1	7	6	0	0	0	NONE	0	0	0	0	0	0	0	0	0	0	0	1	7	2
CL123	CO	CY	41	NA	176	2	2	0.45	12.5	NA	NA	0							0	0	0	0	0	0	0	0	0	0	1	7	5.5	0	0	0	NONE	0	0	0	0	0	0	0	0	0	0	0	1	7	3
CL124	CO	CY	48	47	162	3	2	2.5	12	NA	NA	1	20	15	20				2	0	0	0	0	0	0	1	7	2	0	0	0	0	0	0	NONE	0	0	0	0	0	0	0	0	1	7	2	0	0	0
CL125	CO	CY	45	78	169	2	2	1.06	12.9	NA	NA	0							0	0	0	0	0	0	0	1	7	4.5	0	0	0	0	0	0	NONE	0	0	0	0	0	0	0	0	1	7	1	0	0	0
CL126	CO	CY	56	80	175	2	2	1.46	11.3	NA	NA	0							0	0	0	0	0	0	0	1	7	6	0	0	0	0	0	0	NONE	0	0	0	0	0	0	0	0	1	7	2	0	0	0
CL127	CO	CY	58	65	165	2	1	2.12	11.1	NA	NA	0							0	0	0	0	0	0	0	0	0	0	1	7	11	0	0	0	NONE	0	0	0	0	0	0	0	0	0	0	0	0	0	0
CL128	CO	CY	43	85	159	2	2	1.6	14.9	NA	NA	1	23	18	25				0	1	7	7.5	0	0	0	0	0	0	0	0	0	0	0	0	NONE	0	0	1	7	4	0	0	0	0	0	0	0	0	0
CL130	CO	CY	64	57	157	4	1	2	13.4	NA	NA	0							0	0	0	0	0	0	0	0	0	0	1	7	10	0	0	0	NONE	0	0	0	0	0	0	0	0	1	7	2	0	0	0
CL129	CO	CY	29	58	160	1	3	0.77	14.9	NA	NA	0							0	0	0	0	0	0	0	0	0	0	0	0	0	0	0	0	SPRING(HOMEBOTTLE)	7	2.5	0	0	0	0	0	0	0	0	0	0	0	0
CL131	CO	CY	31	55	165	2	3	1.75	13.6	NA	NA	1	12	11	18				0	0	0	0	0	0	0	1	7	6	0	0	0	0	0	0	NONE	0	0	0	0	0	0	0	0	1	7	1.5	0	0	0
CL132	CO	CY	31	78	163	2	3	1.18	16.5	NA	NA	0							0	0	0	0	0	0	0	0	0	0	0	0	0	0	0	0	SPRING	7	8	0	0	0	0	0	0	0	0	0	0	0	0
CL133	CO	CY	47	64	163	1	3	3.14	11.6	0	0	0							0	0	0	0	0	0	0	1	7	9	0	0	0	0	0	0	NONE	0	0	0	0	0	0	0	0	0	0	0	0	0	0
CL134	CO	CY	53	74	170	2	3	1.66	12.4	0	0	1	13	10	19				0	0	0	0	0	0	0	0	0	0	1	7	6	0	0	0	NONE	0	0	1	1	1	0	0	0	1	7	1	0	0	0
CL135	CO	CY	38	70	155	2	2	1.39	16	0	0	0							0	0	0	0	0	0	0	0	0	0	1	7	4	0	0	0	NONE	0	0	0	0	0	0	0	0	0	0	0	1	7	2
CL136	CO	CY	51	52	162	2	2	0.76	12.4	0	0	2				33	2	15	0	0	0	0	0	0	0	0	0	0	0	0	0	0	0	0	SPRING(HOMEBOTTLE)	7	6	0	0	0	0	0	0	0	0	0	0	0	0
CL137	CO	CY	61	90	163	2	2	1.3	14	0	0	0							0	1	7	5.5	0	0	0	0	0	0	0	0	0	0	0	0	NONE	0	0	0	0	0	0	0	0	1	7	3.5	0	0	0
CL138	CO	CY	40	59	167	2	2	1.08	13.4	0	0	0							0	0	0	0	0	0	0	0	0	0	1	7	2.5	0	0	0	NONE	0	0	0	0	0	0	0	0	0	0	0	1	7	2
CL139	CO	CY	41	59	162	3	3	1.67	9.54	0	1	1	15	20	16				1	0	0	0	1	1	0.25	0	0	0	1	7	4	0	0	0	NONE	0	0	0	0	0	0	0	0	1	7	2	0	0	0
CL140	CO	CY	37	60	165	2	4	1.9	11.5	0	0	0							0	0	0	0	1	7	3	0	0	0	0	0	0	0	0	0	NONE	0	0	0	0	0	0	0	0	1	7	1	0	0	0
CL141	CO	CY	61	54	154	1	2	3.25	12.7	0	1	0							0	0	0	0	1	7	3	0	0	0	0	0	0	0	0	0	NONE	0	0	0	0	0	1	7	4	0	0	0	0	0	0
CL142	CO	CY	66	74	163	2	2	0.86	13.45	0	0	0							0	0	0	0	1	7	3	0	0	0	0	0	0	0	0	0	NONE	0	0	0	0	0	1	7	1	0	0	0	0	0	0
CL143	CO	CY	48	60	167	2	1	1.77	14.1	0	0	0							0	0	0	0	0	0	0	0	0	0	1	7	8	0	0	0	NONE	0	0	0	0	0	0	0	0	0	0	0	1	7	2
CL144	CO	CY	57	68	170	2	2	2.73	15.3	0	0	0							0	0	0	0	0	0	0	0	0	0	1	7	5	0	0	0	NONE	0	0	0	0	0	0	0	0	0	0	0	1	7	2
CL145	CO	CY	28	70	177	1	2	1.5	11.9	0	0	0							1	0	0	0	0	0	0	1	7	6	1	7	2	0	0	0	NONE	0	0	0	0	0	0	0	0	1	7	2	1	7	1
CL146	CO	CY	58	65	155	1	4	2.1	11.8	0	0	0							0	0	0	0	0	0	0	0	0	0	1	7	4	0	0	0	NONE	0	0	0	0	0	0	0	0	1	7	1	0	0	0
CL147	CO	CY	34	59	159	2	4	2.06	12.07	1	1	0							1	0	0	0	0	0	0	0	0	0	0	0	0	0	0	0	SPRING(HOMEBOTTLE)	7	4	0	0	0	0	0	0	0	0	0	0	0	0
CL148	CO	CY	47	70	166	2	3	0.99	12.8	0	0	0							1	0	0	0	1	7	2	1	7	2	0	0	0	0	0	0	NONE	0	0	0	0	0	0	0	0	1	7	2	0	0	0
CL149	CO	CY	33	54	163	1	4	1.3	12.7	0	0	0							1	0	0	0	1	7	4.5	0	0	0	0	0	0	0	0	0	SPRING(HOMEBOTTLE)	7	2.5	0	0	0	1	7	2	0	0	0	0	0	0
CL150	CO	CY	52	58	157	2	3	2	14.06	0	0	0							0	0	0	0	0	0	0	1	7	5.5	0	0	0	0	0	0	NONE	0	0	0	0	0	0	0	0	1	7	1	0	0	0
CL151	CO	CY	36	79	170	2	3	0.99	13.5	0	0	0							0	1	7	3	1	7	4	0	0	0	0	0	0	0	0	0	NONE	0	0	1	7	1	0	0	0	0	0	0	0	0	0
CL152	CO	CY	56	50	158	2	3	1.08	13.3	0	0	0							0	0	0	0	0	0	0	0	0	0	0	0	0	0	0	0	SPRING(HOMEBOTTLE)	7	8	0	0	0	0	0	0	0	0	0	0	0	0
CL153	CO	CY	44	66	169	3	3	0.98	11.1	0	0	2				40	5	10	1	0	0	0	0	0	0	1	7	2	0	0	0	0	0	0	NONE	0	0	0	0	0	0	0	0	1	7	1.5	0	0	0
CL155	CO	CY	60	85	163	2	3	2.75	10.88	0	1	0							0	0	0	0	0	0	0	0	0	0	0	0	0	0	0	0	NONE	0	0	0	0	0	0	0	0	1	7	2	0	0	0
CA050	CA	CY	39	68	162	2	3	1.67	12.15	0	0	0							0	0	0	0	0	0	0	0	0	0	1	7	6	0	0	0	NONE	0	0	0	0	0	0	0	0	0	0	0	1	7	2
CA049	CA	CY	45	58.5	164	2	2	2	12.7	0	0	0							0	0	0	0	0	0	0	1	7	2	1	7	2	0	0	0	NONE	0	0	0	0	0	0	0	0	1	7	1.5	0	0	0
CA048	CA	CY	43	67	180	2	3	0.6	13.4	0	0	0							1	0	0	0	0	0	0	0	0	0	1	7	4.5	0	0	0	NONE	0	0	0	0	0	0	0	0	0	0	0	1	7	1.5
CA047	CA	CY	42	80	160	2	3	1.4	11.6	0	0	0							0	0	0	0	0	0	0	0	0	0	1	7	3	0	0	0	NONE	0	0	0	0	0	0	0	0	0	0	0	1	7	2
CL160	CO	CY	45	57	167	2	3	1.11	10.7	0	1	2				22	1	2	0	0	0	0	0	0	0	0	0	0	1	7	4	0	0	0	NONE	0	0	0	0	0	0	0	0	1	7	2	0	0	0
CL159	CO	CY	49	64	164	2	3	1.57	10.26	0	1	0							1	0	0	0	1	7	2	0	0	0	0	0	0	0	0	0	NONE	0	0	0	0	0	0	0	0	1	7	2	0	0	0
CL158	CO	CY	29	49	160	2	4	1.46	12.06	0	0	0							0	0	0	0	1	7	3	0	0	0	0	0	0	0	0	0	NONE	0	0	0	0	0	0	0	0	0	0	0	0	0	0
CL157	CO	CY	40	999	158	2	2	0.76	12.06	0	0	0							0	0	0	0	1	7	1.5	0	0	0	0	0	0	0	0	0	NONE	0	0	0	0	0	0	0	0	0	0	0	0	0	0
CL156	CO	CY	46	70	146	2	2	0.78	10.9	0	0	0							1	0	0	0	0	0	0	1	7	8	0	0	0	0	0	0	NONE	0	0	0	0	0	0	0	0	1	7	2	0	0	0
CA051	CA	CY	58	73.5	170	2	2	1.38	12.5	0	0	0							0	0	0	0	0	0	0	0	0	0	1	7	3.5	0	0	0	NONE	0	0	0	0	0	0	0	0	1	7	3	0	0	0
CA052	CA	CY	38	70	165	2	3	1.1	12.8	0	0	0							0	0	0	0	0	0	0	1	7	15	0	0	0	0	0	0	NONE	0	0	0	0	0	0	0	0	1	5	2	0	0	0
CA053	CA	CY	68	53.5	153	2	3	1.58	13.39	0	0	2				62	40	32	0	0	0	0	0	0	0	1	7	4	0	0	0	0	0	0	NONE	0	0	0	0	0	0	0	0	1	7	3	0	0	0
CA054	CA	CY	45	65	160	2	3	1.78	14.3	0	0	0							0	0	0	0	0	0	0	0	0	0	1	7	3	0	0	0	NONE	0	0	0	0	0	0	0	0	1	7	1	1	7	1
CA057	CA	CY	51	55	165	2	3	1.2	13.4	0	0	0							0	0	0	0	0	0	0	1	7	3.5	0	0	0	0	0	0	NONE	0	0	0	0	0	0	0	0	1	7	3	0	0	0
CL163	CO	CY	54	93	173	2	3	2.3	14	NA	NA	0							1	0	0	0	0	0	0	0	0	0	1	7	5	0	0	0	NONE	0	0	0	0	0	0	0	0	1	7	3.5	0	0	0
CA055	CA	CY	50	63	160	2	3	0.56	12.39	0	0	1	10	25	25				2	0	0	0	0	0	0	0	0	0	0	0	0	0	0	0	SPRING(HOMEBOTTLE)	7	4	0	0	0	0	0	0	1	7	4.5	0	0	0
CA056	CA	CY	50	53	160	2	3	0.9	13.6	0	0	0							1	0	0	0	0	0	0	0	0	0	1	7	5.5	0	0	0	NONE	0	0	0	0	0	0	0	0	0	0	0	1	7	3.5
CL161	CO	CY	49	58	159	2	2	1.8	12.8	0	1	1	99	99	23				1	0	0	0	0	0	0	0	0	0	0	0	0	0	0	0	NONE	0	0	0	0	0	0	0	0	1	7	2	0	0	0
CL162	CO	CY	58	74	170	2	3	1.16	11.4	0	0	0							0	0	0	0	0	0	0	0	0	0	1	7	9	0	0	0	NONE	0	0	0	0	0	0	0	0	0	0	0	1	7	2
CL164	CO	CY	33	69	158	2	3	1.19	14.8	1	0	0							0	0	0	0	1	7	4	0	0	0	1	7	4	0	0	0	NONE	0	0	0	0	0	0	0	0	0	0	0	0	0	0
CL165	CO	CY	61	75	163	1	3	1.8	14.8	0	1	0							0	0	0	0	0	0	0	0	0	0	0	0	0	0	0	0	SPRING(HOMEBOTTLE)	7	3	0	0	0	0	0	0	0	0	0	0	0	0
[truncated: 192 more columns]
