# Supplementary material for: Human Exposures to Bisphenol A, Bisphenol F and Chlorinated Bisphenol A Derivatives and Thyroid Function
Source: PLoS One. 2016 Oct 26;11(10):e0155237. doi: 10.1371/journal.pone.0155237 (PMC5082639; doi:10.1371/journal.pone.0155237)
Supplement: S12 Table — (CSV) [file pone.0155237.s012.csv]

CODE	BPF_ugPERlt_raw_morn	BPA_ugPERlt_raw_morn	ClBPA_ugPERlt_raw_morn	Cl35_2BPA_ugPERlt_raw_morn	Cl33_2BPA_ugPERlt_raw_morn	BPF_ugPERlt_morn	BPA_ugPERlt_morn	ClBPA_ugPERlt_morn	Cl35_2BPA_ugPERlt_morn	Cl33_2BPA_ugPERlt_morn	BPF_ngPERlt_morn	BPA_ngPERlt_morn	ClBPA_ngPERlt_morn	Cl35_2BPA_ngPERlt_morn	Cl33_2BPA_ngPERlt_morn
CA001	0.422	1.590	0.075	0.071	NQ	0.422	1.590	0.075	0.071	0.015	422	1590	75	71	15
CA002	0.747	0.849	0.064	0.198	NQ	0.747	0.849	0.064	0.198	0.015	747	849	64	198	15
CA003	0.199	1.637	0.057	0.078	NQ	0.199	1.637	0.057	0.078	0.015	199	1637	57	78	15
CA004	0.259	1.178	0.076	0.063	NQ	0.259	1.178	0.076	0.063	0.015	259	1178	76	63	15
CA005	0.153	0.625	0.067	0.066	ND	0.153	0.625	0.067	0.066	0.005	153	625	67	66	5
CA006	0.290	1.352	0.072	0.066	NQ	0.290	1.352	0.072	0.066	0.015	290	1352	72	66	15
CA007	0.300	2.370	0.071	0.068	ND	0.300	2.370	0.071	0.068	0.005	300	2370	71	68	5
CA008	0.534	1.672	0.078	0.121	0.065	0.534	1.672	0.078	0.121	0.065	534	1672	78	121	65
CA009	0.245	1.677	0.076	0.100	0.041	0.245	1.677	0.076	0.100	0.041	245	1677	76	100	41
CA010	0.822	1.554	0.073	0.067	NQ	0.822	1.554	0.073	0.067	0.015	822	1554	73	67	15
CA011	0.291	2.172	0.069	0.073	NQ	0.291	2.172	0.069	0.073	0.015	291	2172	69	73	15
CA012	0.545	0.505	0.071	0.062	0.035	0.545	0.505	0.071	0.062	0.035	545	505	71	62	35
CA013	0.343	1.129	0.065	0.070	ND	0.343	1.129	0.065	0.070	0.005	343	1129	65	70	5
CA014	0.240	2.780	0.087	0.120	0.098	0.240	2.780	0.087	0.120	0.098	240	2780	87	120	98
CA015	0.221	1.483	0.062	0.064	NQ	0.221	1.483	0.062	0.064	0.015	221	1483	62	64	15
CA016	NA	NA	NA	NA	NA	NA	NA	NA	NA	NA	NA	NA	NA	NA	NA
CA017	0.151	3.847	0.083	0.078	NQ	0.151	3.847	0.083	0.078	0.015	151	3847	83	78	15
CA018	0.274	1.376	0.079	0.066	ND	0.274	1.376	0.079	0.066	0.005	274	1376	79	66	5
CA019	0.604	1.891	0.070	0.104	0.036	0.604	1.891	0.070	0.104	0.036	604	1891	70	104	36
CA020	0.199	1.489	0.071	0.069	NQ	0.199	1.489	0.071	0.069	0.015	199	1489	71	69	15
CA021	0.639	2.176	0.061	0.063	0.031	0.639	2.176	0.061	0.063	0.031	639	2176	61	63	31
CA022	1.410	5.024	0.110	0.848	0.087	1.410	5.024	0.110	0.848	0.087	1410	5024	110	848	87
CA023	4.535	1.906	0.083	0.106	0.100	4.535	1.906	0.083	0.106	0.100	4535	1906	83	106	100
CA024	0.315	1.148	0.070	0.065	0.043	0.315	1.148	0.070	0.065	0.043	315	1148	70	65	43
CA025	1.533	1.064	0.079	0.066	0.059	1.533	1.064	0.079	0.066	0.059	1533	1064	79	66	59
CA026	0.162	0.809	0.073	0.063	NQ	0.162	0.809	0.073	0.063	0.015	162	809	73	63	15
CA027	0.377	5.161	0.085	0.069	0.035	0.377	5.161	0.085	0.069	0.035	377	5161	85	69	35
CA028	NA	NA	NA	NA	NA	NA	NA	NA	NA	NA	NA	NA	NA	NA	NA
CA029	0.619	1.756	0.071	0.068	NQ	0.619	1.756	0.071	0.068	0.015	619	1756	71	68	15
CA030	1.706	2.413	0.080	0.065	0.041	1.706	2.413	0.080	0.065	0.041	1706	2413	80	65	41
CA031	0.463	4.813	0.079	0.075	0.037	0.463	4.813	0.079	0.075	0.037	463	4813	79	75	37
CA032	0.590	161.547	0.512	0.079	0.058	0.590	161.547	0.512	0.079	0.058	590	161547	512	79	58
CA033	1.620	9.524	0.083	0.067	0.047	1.620	9.524	0.083	0.067	0.047	1620	9524	83	67	47
CA034	NA	NA	NA	NA	NA	NA	NA	NA	NA	NA	NA	NA	NA	NA	NA
CA035	0.479	2.595	0.088	0.066	ND	0.479	2.595	0.088	0.066	0.005	479	2595	88	66	5
CA036	1.244	0.577	0.066	0.069	NQ	1.244	0.577	0.066	0.069	0.015	1244	577	66	69	15
CA037	0.368	1.612	0.074	0.067	0.035	0.368	1.612	0.074	0.067	0.035	368	1612	74	67	35
CA038	0.827	2.794	0.205	0.076	0.069	0.827	2.794	0.205	0.076	0.069	827	2794	205	76	69
CA039	0.656	2.239	0.078	0.062	NQ	0.656	2.239	0.078	0.062	0.015	656	2239	78	62	15
CA040	1.608	5.616	0.168	0.126	0.031	1.608	5.616	0.168	0.126	0.031	1608	5616	168	126	31
CA041	0.573	2.378	0.061	0.066	0.041	0.573	2.378	0.061	0.066	0.041	573	2378	61	66	41
CA042	0.646	1.509	0.070	0.066	0.035	0.646	1.509	0.070	0.066	0.035	646	1509	70	66	35
CA043	0.226	3.042	0.076	0.067	0.036	0.226	3.042	0.076	0.067	0.036	226	3042	76	67	36
CA044	NA	NA	NA	NA	NA	NA	NA	NA	NA	NA	NA	NA	NA	NA	NA
CA045	0.483	7.288	0.078	0.062	NQ	0.483	7.288	0.078	0.062	0.015	483	7288	78	62	15
CA046	0.890	2.141	0.082	0.063	NQ	0.890	2.141	0.082	0.063	0.015	890	2141	82	63	15
CA047	1.415	3.145	0.105	0.067	0.071	1.415	3.145	0.105	0.067	0.071	1415	3145	105	67	71
CA048	0.348	19.450	0.114	0.071	0.044	0.348	19.450	0.114	0.071	0.044	348	19450	114	71	44
CA049	0.362	0.552	0.065	0.063	NQ	0.362	0.552	0.065	0.063	0.015	362	552	65	63	15
CA050	2.869	12.571	0.087	0.062	NQ	2.869	12.571	0.087	0.062	0.015	2869	12571	87	62	15
CA051	0.474	0.813	0.064	0.062	NQ	0.474	0.813	0.064	0.062	0.015	474	813	64	62	15
CA052	1.039	1.754	0.069	0.098	NQ	1.039	1.754	0.069	0.098	0.015	1039	1754	69	98	15
CA053	0.262	0.575	0.061	0.062	0.046	0.262	0.575	0.061	0.062	0.046	262	575	61	62	46
CA054	0.556	3.654	0.089	0.093	0.040	0.556	3.654	0.089	0.093	0.040	556	3654	89	93	40
CA055	0.751	1.781	0.114	0.157	0.088	0.751	1.781	0.114	0.157	0.088	751	1781	114	157	88
CA056	0.318	3.262	0.068	0.063	NQ	0.318	3.262	0.068	0.063	0.015	318	3262	68	63	15
CA057	0.469	1.883	0.073	0.069	NQ	0.469	1.883	0.073	0.069	0.015	469	1883	73	69	15
CL101	0.391	2.718	0.072	0.073	ND	0.391	2.718	0.072	0.073	0.005	391	2718	72	73	5
CL102	0.672	3.174	0.068	0.065	NQ	0.672	3.174	0.068	0.065	0.015	672	3174	68	65	15
CL103	0.199	4.181	0.068	0.073	NQ	0.199	4.181	0.068	0.073	0.015	199	4181	68	73	15
CL104	0.391	2.026	0.084	0.118	NQ	0.391	2.026	0.084	0.118	0.015	391	2026	84	118	15
CL105	0.470	4.703	0.073	0.072	ND	0.470	4.703	0.073	0.072	0.005	470	4703	73	72	5
CL106	0.497	1.133	0.066	0.063	ND	0.497	1.133	0.066	0.063	0.005	497	1133	66	63	5
CL107	0.516	1.206	0.080	0.128	0.084	0.516	1.206	0.080	0.128	0.084	516	1206	80	128	84
CL108	0.674	0.606	0.073	0.117	0.058	0.674	0.606	0.073	0.117	0.058	674	606	73	117	58
CL109	0.888	2.137	0.077	0.069	NQ	0.888	2.137	0.077	0.069	0.015	888	2137	77	69	15
CL110	0.422	1.185	0.065	0.067	NQ	0.422	1.185	0.065	0.067	0.015	422	1185	65	67	15
CL111	2.184	14.294	0.083	0.070	0.055	2.184	14.294	0.083	0.070	0.055	2184	14294	83	70	55
CL112	0.500	0.949	0.067	0.072	NQ	0.500	0.949	0.067	0.072	0.015	500	949	67	72	15
CL113	1.057	4.090	0.067	0.074	ND	1.057	4.090	0.067	0.074	0.005	1057	4090	67	74	5
CL114	3.143	3.555	0.083	0.066	NQ	3.143	3.555	0.083	0.066	0.015	3143	3555	83	66	15
CL115	0.508	2.089	0.088	0.105	0.058	0.508	2.089	0.088	0.105	0.058	508	2089	88	105	58
CL116	NA	NA	NA	NA	NA	NA	NA	NA	NA	NA	NA	NA	NA	NA	NA
CL117	0.475	1.957	0.058	0.077	NQ	0.475	1.957	0.058	0.077	0.015	475	1957	58	77	15
CL118	0.653	5.630	0.068	0.067	0.039	0.653	5.630	0.068	0.067	0.039	653	5630	68	67	39
CL119	0.757	2.162	0.089	0.070	0.040	0.757	2.162	0.089	0.070	0.040	757	2162	89	70	40
CL120	1.055	12.096	0.103	0.110	0.045	1.055	12.096	0.103	0.110	0.045	1055	12096	103	110	45
CL121	0.721	1.499	0.073	0.071	NQ	0.721	1.499	0.073	0.071	0.015	721	1499	73	71	15
CL122	0.454	0.714	0.066	0.072	NQ	0.454	0.714	0.066	0.072	0.015	454	714	66	72	15
CL123	0.848	3.125	0.090	0.070	NQ	0.848	3.125	0.090	0.070	0.015	848	3125	90	70	15
CL124	0.902	12.032	0.091	0.084	0.079	0.902	12.032	0.091	0.084	0.079	902	12032	91	84	79
CL125	0.482	4.268	0.074	0.063	0.044	0.482	4.268	0.074	0.063	0.044	482	4268	74	63	44
CL126	0.484	2.903	0.076	0.065	NQ	0.484	2.903	0.076	0.065	0.015	484	2903	76	65	15
CL127	1.707	2.708	0.066	0.068	NQ	1.707	2.708	0.066	0.068	0.015	1707	2708	66	68	15
CL128	0.434	1.382	0.064	0.062	0.041	0.434	1.382	0.064	0.062	0.041	434	1382	64	62	41
CL129	61.870	2.313	0.070	0.076	NQ	61.870	2.313	0.070	0.076	0.015	61870	2313	70	76	15
CL130	0.434	0.610	0.063	0.066	ND	0.434	0.610	0.063	0.066	0.005	434	610	63	66	5
CL131	2.864	11.936	0.141	0.143	ND	2.864	11.936	0.141	0.143	0.005	2864	11936	141	143	5
CL132	0.522	1.492	0.076	0.068	NQ	0.522	1.492	0.076	0.068	0.015	522	1492	76	68	15
CL133	0.942	12.059	0.092	0.067	NQ	0.942	12.059	0.092	0.067	0.015	942	12059	92	67	15
CL134	10.613	2.641	0.098	0.074	0.073	10.613	2.641	0.098	0.074	0.073	10613	2641	98	74	73
CL135	0.619	7.904	0.079	0.079	0.040	0.619	7.904	0.079	0.079	0.040	619	7904	79	79	40
CL136	NA	NA	NA	NA	NA	NA	NA	NA	NA	NA	NA	NA	NA	NA	NA
CL137	1.072	14.383	0.070	0.073	0.046	1.072	14.383	0.070	0.073	0.046	1072	14383	70	73	46
CL138	0.827	3.188	0.065	0.081	0.050	0.827	3.188	0.065	0.081	0.050	827	3188	65	81	50
CL139	1.178	8.777	0.109	0.094	0.054	1.178	8.777	0.109	0.094	0.054	1178	8777	109	94	54
CL140	3.310	4.420	0.074	0.069	0.039	3.310	4.420	0.074	0.069	0.039	3310	4420	74	69	39
CL141	0.470	0.736	0.071	0.073	NQ	0.470	0.736	0.071	0.073	0.015	470	736	71	73	15
CL142	0.566	6.283	0.130	0.065	NQ	0.566	6.283	0.130	0.065	0.015	566	6283	130	65	15
CL143	0.681	2.472	0.083	0.083	0.048	0.681	2.472	0.083	0.083	0.048	681	2472	83	83	48
CL144	0.399	1.261	0.075	0.063	NQ	0.399	1.261	0.075	0.063	0.015	399	1261	75	63	15
CL145	NA	NA	NA	NA	NA	NA	NA	NA	NA	NA	NA	NA	NA	NA	NA
CL146	0.379	8.130	0.060	0.064	ND	0.379	8.130	0.060	0.064	0.005	379	8130	60	64	5
CL147	0.412	0.920	0.066	0.063	NQ	0.412	0.920	0.066	0.063	0.015	412	920	66	63	15
CL148	0.639	2.488	0.085	0.077	NQ	0.639	2.488	0.085	0.077	0.015	639	2488	85	77	15
CL149	1.075	1.449	0.063	0.063	ND	1.075	1.449	0.063	0.063	0.005	1075	1449	63	63	5
CL150	0.339	0.658	0.056	0.063	ND	0.339	0.658	0.056	0.063	0.005	339	658	56	63	5
CL151	0.731	5.047	0.087	0.069	0.060	0.731	5.047	0.087	0.069	0.060	731	5047	87	69	60
CL152	0.484	59.213	0.086	0.064	NQ	0.484	59.213	0.086	0.064	0.015	484	59213	86	64	15
CL153	0.445	2.959	0.068	0.066	ND	0.445	2.959	0.068	0.066	0.005	445	2959	68	66	5
CL154	3.636	1.843	0.062	0.062	ND	3.636	1.843	0.062	0.062	0.005	3636	1843	62	62	5
CL155	0.503	1.673	0.067	0.065	NQ	0.503	1.673	0.067	0.065	0.015	503	1673	67	65	15
CL156	0.811	654.989	0.202	0.062	NQ	0.811	654.989	0.202	0.062	0.015	811	654989	202	62	15
CL157	NA	NA	NA	NA	NA	NA	NA	NA	NA	NA	NA	NA	NA	NA	NA
CL158	1.137	4.739	0.069	0.065	ND	1.137	4.739	0.069	0.065	0.005	1137	4739	69	65	5
CL159	1.058	22.385	0.066	0.064	NQ	1.058	22.385	0.066	0.064	0.015	1058	22385	66	64	15
CL160	0.472	7.605	0.072	0.070	0.035	0.472	7.605	0.072	0.070	0.035	472	7605	72	70	35
CL161	0.576	2.076	0.067	0.063	NQ	0.576	2.076	0.067	0.063	0.015	576	2076	67	63	15
CL162	0.610	5.472	0.068	0.065	NQ	0.610	5.472	0.068	0.065	0.015	610	5472	68	65	15
CL163	0.279	0.877	0.064	0.063	NQ	0.279	0.877	0.064	0.063	0.015	279	877	64	63	15
CL164	0.424	6.471	0.073	0.076	0.052	0.424	6.471	0.073	0.076	0.052	424	6471	73	76	52
CL165	0.563	0.929	0.070	0.069	ND	0.563	0.929	0.070	0.069	0.005	563	929	70	69	5
