# Supplementary material for: Human Exposures to Bisphenol A, Bisphenol F and Chlorinated Bisphenol A Derivatives and Thyroid Function
Source: PLoS One. 2016 Oct 26;11(10):e0155237. doi: 10.1371/journal.pone.0155237 (PMC5082639; doi:10.1371/journal.pone.0155237)
Supplement: S13 Table — (CSV) [file pone.0155237.s013.csv]

CODE	BPF_ugPERlt_raw_spot	BPA_ugPERlt_raw_spot	ClBPA_ugPERlt_raw_spot	Cl35_2BPA_ugPERlt_raw_spot	Cl33_2BPA_ugPERlt_raw_spot	BPF_ugPERlt_spot	BPA_ugPERlt_spot	ClBPA_ugPERlt_spot	Cl35_2BPA_ugPERlt_spot	Cl33_2BPA_ugPERlt_spot	BPF_ngPERlt_spot	BPA_ngPERlt_spot	ClBPA_ngPERlt_spot	Cl35_2BPA_ngPERlt_spot	Cl33_2BPA_ngPERlt_spot
CA001	0.496	1.293	0.081	0.123	0.056	0.496	1.293	0.081	0.123	0.056	496	1293	81	123	56
CA002	0.457	0.446	0.062	0.075	ND	0.457	0.446	0.062	0.075	0.005	457	446	62	75	5
CA003	1.006	0.696	0.076	0.066	NQ	1.006	0.696	0.076	0.066	0.015	1006	696	76	66	15
CA004	0.341	0.722	0.065	0.066	ND	0.341	0.722	0.065	0.066	0.005	341	722	65	66	5
CA005	0.278	0.427	0.064	0.068	ND	0.278	0.427	0.064	0.068	0.005	278	427	64	68	5
CA006	0.320	0.424	0.057	0.068	ND	0.320	0.424	0.057	0.068	0.005	320	424	57	68	5
CA007	0.313	0.726	0.064	0.065	NQ	0.313	0.726	0.064	0.065	0.015	313	726	64	65	15
CA008	0.365	1.347	0.071	0.070	0.047	0.365	1.347	0.071	0.070	0.047	365	1347	71	70	47
CA009	0.680	13.546	0.072	0.073	NQ	0.680	13.546	0.072	0.073	0.015	680	13546	72	73	15
CA010	0.257	0.524	0.068	0.065	NQ	0.257	0.524	0.068	0.065	0.015	257	524	68	65	15
CA011	0.447	1.925	0.078	0.074	ND	0.447	1.925	0.078	0.074	0.005	447	1925	78	74	5
CA012	0.468	0.491	0.067	0.068	ND	0.468	0.491	0.067	0.068	0.005	468	491	67	68	5
CA013	0.436	0.999	0.073	0.069	ND	0.436	0.999	0.073	0.069	0.005	436	999	73	69	5
CA014	0.364	0.537	0.065	0.063	0.034	0.364	0.537	0.065	0.063	0.034	364	537	65	63	34
CA015	0.321	0.289	0.073	0.092	NQ	0.321	0.289	0.073	0.092	0.015	321	289	73	92	15
CA016	0.939	4.986	0.073	0.074	ND	0.939	4.986	0.073	0.074	0.005	939	4986	73	74	5
CA017	0.337	0.273	0.062	0.077	NQ	0.337	0.273	0.062	0.077	0.015	337	273	62	77	15
CA018	0.286	0.633	0.067	0.068	NQ	0.286	0.633	0.067	0.068	0.015	286	633	67	68	15
CA019	0.838	1.170	0.070	0.140	0.046	0.838	1.170	0.070	0.140	0.046	838	1170	70	140	46
CA020	0.521	1.591	0.068	0.068	NQ	0.521	1.591	0.068	0.068	0.015	521	1591	68	68	15
CA021	0.305	0.757	0.067	0.067	NQ	0.305	0.757	0.067	0.067	0.015	305	757	67	67	15
CA022	0.557	1.461	0.068	0.064	NQ	0.557	1.461	0.068	0.064	0.015	557	1461	68	64	15
CA023	5.597	1.034	0.066	0.067	0.032	5.597	1.034	0.066	0.067	0.032	5597	1034	66	67	32
CA024	0.323	0.308	0.066	0.063	NQ	0.323	0.308	0.066	0.063	0.015	323	308	66	63	15
CA025	0.634	2.096	0.065	0.064	ND	0.634	2.096	0.065	0.064	0.005	634	2096	65	64	5
CA026	0.401	3.138	0.067	0.067	ND	0.401	3.138	0.067	0.067	0.005	401	3138	67	67	5
CA027	0.492	1.731	0.082	0.087	NQ	0.492	1.731	0.082	0.087	0.015	492	1731	82	87	15
CA028	0.449	1.756	0.071	0.062	ND	0.449	1.756	0.071	0.062	0.005	449	1756	71	62	5
CA029	0.456	1.707	0.062	0.064	ND	0.456	1.707	0.062	0.064	0.005	456	1707	62	64	5
CA030	0.464	1.032	0.077	0.067	NQ	0.464	1.032	0.077	0.067	0.015	464	1032	77	67	15
CA031	0.417	1.394	0.061	0.063	ND	0.417	1.394	0.061	0.063	0.005	417	1394	61	63	5
CA032	0.955	4.502	0.111	0.114	0.070	0.955	4.502	0.111	0.114	0.070	955	4502	111	114	70
CA033	1.135	5.829	0.073	0.070	NQ	1.135	5.829	0.073	0.070	0.015	1135	5829	73	70	15
CA034	0.659	7.364	0.070	0.066	ND	0.659	7.364	0.070	0.066	0.005	659	7364	70	66	5
CA035	0.678	2.189	0.070	0.065	ND	0.678	2.189	0.070	0.065	0.005	678	2189	70	65	5
CA036	0.559	1.102	0.066	0.065	ND	0.559	1.102	0.066	0.065	0.005	559	1102	66	65	5
CA037	0.501	1.081	0.085	0.107	0.039	0.501	1.081	0.085	0.107	0.039	501	1081	85	107	39
CA038	0.362	1.433	0.078	0.073	ND	0.362	1.433	0.078	0.073	0.005	362	1433	78	73	5
CA039	0.619	1.446	0.064	0.066	ND	0.619	1.446	0.064	0.066	0.005	619	1446	64	66	5
CA040	1.225	2.248	0.095	0.068	ND	1.225	2.248	0.095	0.068	0.005	1225	2248	95	68	5
CA041	0.440	1.212	0.060	0.064	NQ	0.440	1.212	0.060	0.064	0.015	440	1212	60	64	15
CA042	0.378	1.787	0.074	0.144	0.058	0.378	1.787	0.074	0.144	0.058	378	1787	74	144	58
CA043	0.462	3.201	0.089	0.065	NQ	0.462	3.201	0.089	0.065	0.015	462	3201	89	65	15
CA044	0.410	1.644	0.068	0.067	ND	0.410	1.644	0.068	0.067	0.005	410	1644	68	67	5
CA045	0.433	2.609	0.077	0.066	0.036	0.433	2.609	0.077	0.066	0.036	433	2609	77	66	36
CA046	1.156	1.831	0.085	0.066	0.040	1.156	1.831	0.085	0.066	0.040	1156	1831	85	66	40
CA047	0.945	19.267	0.081	0.071	NQ	0.945	19.267	0.081	0.071	0.015	945	19267	81	71	15
CA048	0.399	1.179	0.063	0.062	ND	0.399	1.179	0.063	0.062	0.005	399	1179	63	62	5
CA049	0.557	5.967	0.075	0.062	0.035	0.557	5.967	0.075	0.062	0.035	557	5967	75	62	35
CA050	0.735	24.606	0.072	0.064	ND	0.735	24.606	0.072	0.064	0.005	735	24606	72	64	5
CA051	0.412	1.378	0.071	0.063	NQ	0.412	1.378	0.071	0.063	0.015	412	1378	71	63	15
CA052	0.385	1.092	0.064	0.065	ND	0.385	1.092	0.064	0.065	0.005	385	1092	64	65	5
CA053	0.465	1.163	0.071	0.065	ND	0.465	1.163	0.071	0.065	0.005	465	1163	71	65	5
CA054	0.552	2.392	0.071	0.064	NQ	0.552	2.392	0.071	0.064	0.015	552	2392	71	64	15
CA055	1.240	3.489	0.082	0.067	ND	1.240	3.489	0.082	0.067	0.005	1240	3489	82	67	5
CA056	0.312	0.707	0.079	0.096	0.040	0.312	0.707	0.079	0.096	0.040	312	707	79	96	40
CA057	0.437	1.746	0.066	0.066	NQ	0.437	1.746	0.066	0.066	0.015	437	1746	66	66	15
CL101	0.276	0.584	0.071	0.073	NQ	0.276	0.584	0.071	0.073	0.015	276	584	71	73	15
CL102	0.515	0.691	0.064	0.063	ND	0.515	0.691	0.064	0.063	0.005	515	691	64	63	5
CL103	0.406	1.700	0.068	0.067	NQ	0.406	1.700	0.068	0.067	0.015	406	1700	68	67	15
CL104	0.250	0.569	0.062	0.064	ND	0.250	0.569	0.062	0.064	0.005	250	569	62	64	5
CL105	0.422	1.793	0.064	0.062	NQ	0.422	1.793	0.064	0.062	0.015	422	1793	64	62	15
CL106	0.332	0.316	0.060	0.066	NQ	0.332	0.316	0.060	0.066	0.015	332	316	60	66	15
CL107	0.324	0.344	0.067	0.066	ND	0.324	0.344	0.067	0.066	0.005	324	344	67	66	5
CL108	0.400	2.636	0.082	0.065	0.038	0.400	2.636	0.082	0.065	0.038	400	2636	82	65	38
CL109	0.363	1.476	0.065	0.067	ND	0.363	1.476	0.065	0.067	0.005	363	1476	65	67	5
CL110	0.802	5.642	0.070	0.066	NQ	0.802	5.642	0.070	0.066	0.015	802	5642	70	66	15
CL111	0.640	3.528	0.073	0.070	NQ	0.640	3.528	0.073	0.070	0.015	640	3528	73	70	15
CL112	0.567	2.952	0.078	0.111	0.050	0.567	2.952	0.078	0.111	0.050	567	2952	78	111	50
CL113	0.499	0.366	0.069	0.066	NQ	0.499	0.366	0.069	0.066	0.015	499	366	69	66	15
CL114	0.953	2.355	0.079	0.068	ND	0.953	2.355	0.079	0.068	0.005	953	2355	79	68	5
CL115	0.421	2.355	0.096	0.076	ND	0.421	2.355	0.096	0.076	0.005	421	2355	96	76	5
CL116	0.793	9.363	0.086	0.067	NQ	0.793	9.363	0.086	0.067	0.015	793	9363	86	67	15
CL117	0.301	0.687	0.064	0.065	NQ	0.301	0.687	0.064	0.065	0.015	301	687	64	65	15
CL118	1.327	4.793	0.069	0.068	ND	1.327	4.793	0.069	0.068	0.005	1327	4793	69	68	5
CL119	0.350	0.386	0.063	0.072	NQ	0.350	0.386	0.063	0.072	0.015	350	386	63	72	15
CL120	300.728	3.289	0.089	0.067	ND	300.728	3.289	0.089	0.067	0.005	300728	3289	89	67	5
CL121	0.347	1.870	0.082	0.076	NQ	0.347	1.870	0.082	0.076	0.015	347	1870	82	76	15
CL122	0.134	1.099	0.064	0.068	NQ	0.134	1.099	0.064	0.068	0.015	134	1099	64	68	15
CL123	1.083	4.378	0.148	0.143	0.066	1.083	4.378	0.148	0.143	0.066	1083	4378	148	143	66
CL124	0.149	0.568	0.056	0.068	NQ	0.149	0.568	0.056	0.068	0.015	149	568	56	68	15
CL125	0.457	2.163	0.087	0.142	0.080	0.457	2.163	0.087	0.142	0.080	457	2163	87	142	80
CL126	0.413	0.876	0.072	0.066	NQ	0.413	0.876	0.072	0.066	0.015	413	876	72	66	15
CL127	0.370	6.128	0.073	0.063	ND	0.370	6.128	0.073	0.063	0.005	370	6128	73	63	5
CL128	0.571	2.268	0.090	0.080	0.044	0.571	2.268	0.090	0.080	0.044	571	2268	90	80	44
CL129	13.219	0.743	0.069	0.070	NQ	13.219	0.743	0.069	0.070	0.015	13219	743	69	70	15
CL130	0.626	0.658	0.060	0.072	ND	0.626	0.658	0.060	0.072	0.005	626	658	60	72	5
CL131	0.791	2.380	0.088	0.076	NQ	0.791	2.380	0.088	0.076	0.015	791	2380	88	76	15
CL132	0.718	1.424	0.057	0.071	ND	0.718	1.424	0.057	0.071	0.005	718	1424	57	71	5
CL133	0.441	1.179	0.064	0.067	NQ	0.441	1.179	0.064	0.067	0.015	441	1179	64	67	15
CL134	1.328	2.136	0.089	0.066	NQ	1.328	2.136	0.089	0.066	0.015	1328	2136	89	66	15
CL135	0.266	1.508	0.077	0.063	NQ	0.266	1.508	0.077	0.063	0.015	266	1508	77	63	15
CL136	0.524	1.134	0.077	0.067	NQ	0.524	1.134	0.077	0.067	0.015	524	1134	77	67	15
CL137	0.494	1.895	0.066	0.065	NQ	0.494	1.895	0.066	0.065	0.015	494	1895	66	65	15
CL138	0.751	2.268	0.075	0.069	NQ	0.751	2.268	0.075	0.069	0.015	751	2268	75	69	15
CL139	0.976	8.229	0.121	0.096	0.034	0.976	8.229	0.121	0.096	0.034	976	8229	121	96	34
CL140	1.110	3.637	0.092	0.141	0.043	1.110	3.637	0.092	0.141	0.043	1110	3637	92	141	43
CL141	0.527	0.998	0.071	0.078	ND	0.527	0.998	0.071	0.078	0.005	527	998	71	78	5
CL142	0.511	5.393	0.115	0.071	0.047	0.511	5.393	0.115	0.071	0.047	511	5393	115	71	47
CL143	0.998	5.166	0.082	0.067	NQ	0.998	5.166	0.082	0.067	0.015	998	5166	82	67	15
CL144	0.541	2.987	0.095	0.078	NQ	0.541	2.987	0.095	0.078	0.015	541	2987	95	78	15
CL145	0.250	1.027	0.063	0.063	NQ	0.250	1.027	0.063	0.063	0.015	250	1027	63	63	15
CL146	0.234	0.465	0.070	0.064	NQ	0.234	0.465	0.070	0.064	0.015	234	465	70	64	15
CL147	0.508	0.691	0.073	0.068	NQ	0.508	0.691	0.073	0.068	0.015	508	691	73	68	15
CL148	0.720	1.747	0.077	0.063	NQ	0.720	1.747	0.077	0.063	0.015	720	1747	77	63	15
CL149	1.241	2.477	0.067	0.064	ND	1.241	2.477	0.067	0.064	0.005	1241	2477	67	64	5
CL150	0.291	3.053	0.073	0.070	NQ	0.291	3.053	0.073	0.070	0.015	291	3053	73	70	15
CL151	0.672	8.159	0.093	0.068	0.043	0.672	8.159	0.093	0.068	0.043	672	8159	93	68	43
CL152	0.479	0.814	0.069	0.063	ND	0.479	0.814	0.069	0.063	0.005	479	814	69	63	5
CL153	0.509	0.397	0.065	0.067	NQ	0.509	0.397	0.065	0.067	0.015	509	397	65	67	15
CL154	0.485	3.756	0.067	0.071	0.039	0.485	3.756	0.067	0.071	0.039	485	3756	67	71	39
CL155	0.145	0.557	0.066	0.067	NQ	0.145	0.557	0.066	0.067	0.015	145	557	66	67	15
CL156	0.481	2.708	0.073	0.065	NQ	0.481	2.708	0.073	0.065	0.015	481	2708	73	65	15
CL157	0.811	2.806	0.080	0.065	ND	0.811	2.806	0.080	0.065	0.005	811	2806	80	65	5
CL158	0.828	2.873	0.076	0.065	ND	0.828	2.873	0.076	0.065	0.005	828	2873	76	65	5
CL159	0.601	3.880	0.077	0.070	0.041	0.601	3.880	0.077	0.070	0.041	601	3880	77	70	41
CL160	0.938	0.954	0.067	0.071	NQ	0.938	0.954	0.067	0.071	0.015	938	954	67	71	15
CL161	NA	NA	NA	NA	NA	NA	NA	NA	NA	NA	NA	NA	NA	NA	NA
CL162	0.312	0.793	0.060	0.066	ND	0.312	0.793	0.060	0.066	0.005	312	793	60	66	5
CL163	0.209	0.789	0.070	0.071	NQ	0.209	0.789	0.070	0.071	0.015	209	789	70	71	15
CL164	0.630	4.204	0.077	0.063	NQ	0.630	4.204	0.077	0.063	0.015	630	4204	77	63	15
CL165	0.520	0.904	0.062	0.074	ND	0.520	0.904	0.062	0.074	0.005	520	904	62	74	5
