# Supplementary material for: Human Exposures to Bisphenol A, Bisphenol F and Chlorinated Bisphenol A Derivatives and Thyroid Function
Source: PLoS One. 2016 Oct 26;11(10):e0155237. doi: 10.1371/journal.pone.0155237 (PMC5082639; doi:10.1371/journal.pone.0155237)
Supplement: S14 Table — (CSV) [file pone.0155237.s014.csv]

CODE	iod_ugPERlt_spot	creat_gPERlt_spot	iod_ugPERg_spot	iod_ugPERlt_morn	creat_gPERlt_morn	iod_ugPERg_morn
CA001	165.5	0.471	351.4	29	0.132	219.7
CA002	49.6	0.926	53.6	4.5	0.362	12.4
CA003	336.8	0.758	444.3	131.4	0.449	292.7
CA004	30.6	0.277	110.5	156.5	1.492	104.9
CA005	40.4	0.402	100.5	20.3	0.177	114.7
CA006	69.9	0.392	178.3	144.6	1.583	91.3
CA007	5	0.603	8.3	173.3	1.685	102.8
CA008	12.4	0.641	19.3	58.2	0.562	103.6
CA009	21.1	1.588	13.3	128.6	0.61	210.8
CA010	39.5	0.356	111	129.2	1.493	86.5
CA011	5	0.132	37.9	191.5	0.838	228.5
CA012	5	0.623	8	19.7	0.564	34.9
CA013	618.6	0.738	838.2	119.8	1.485	80.7
CA014	5	0.168	29.8	119	0.358	332.4
CA015	16.2	0.234	69.2	122.2	0.343	356.3
CA016	14.9	0.346	43.1	NA	NA	NA
CA017	80	1.273	62.8	55.2	0.587	94
CA018	5	0.382	13.1	42.9	0.298	144
CA019	58.4	1.056	55.3	10	0.427	23.4
CA020	218.3	1.726	126.5	94	1.706	55.1
CA021	61.2	1.031	59.4	47.9	0.635	75.4
CA022	5	0.295	16.9	304.4	2.014	151.1
CA023	45.8	1.003	45.7	71.8	0.425	168.9
CA024	5	0.215	23.3	55.1	0.529	104.2
CA025	116.7	0.302	386.4	122	0.178	685.4
CA026	508.3	1.044	486.9	101.6	0.505	201.2
CA027	68	0.744	91.4	141.2	1.381	102.2
CA028	123.3	1.2	102.8	NA	NA	NA
CA029	164.3	0.776	211.7	130.6	0.643	203.1
CA030	114.3	1.001	114.2	68.9	0.739	93.2
CA031	18.4	0.845	21.8	47.6	0.336	141.7
CA032	218.7	2.704	80.9	137.8	2.207	62.4
CA033	220.5	1.368	161.2	167.5	1.805	92.8
CA034	275.9	1.728	159.7	NA	NA	NA
CA035	82	0.915	89.6	218.8	1.424	153.7
CA036	19.2	0.239	80.3	25.1	NA	NA
CA037	668.1	1.449	461.1	202.1	1.208	167.3
CA038	91.5	0.91	100.5	198.1	0.231	857.6
CA039	79.2	0.58	136.6	32.4	0.629	51.5
CA040	204.7	1.24	165.1	205.1	NA	NA
CA041	108.2	0.518	208.9	133.5	0.744	179.4
CA042	26.8	0.317	84.5	61.9	0.543	114
CA043	82.1	0.996	82.4	20.3	0.486	41.8
CA044	72.7	0.293	248.1	NA	NA	NA
CA045	21.2	0.194	109.3	114.8	0.939	122.3
CA046	202.6	1.546	131	155.4	1.149	135.2
CA047	201.3	1.639	122.8	202.7	1.955	103.7
CA048	137.9	0.534	258.2	151.5	1.974	76.7
CA049	314.8	1.46	215.6	142.1	1.391	102.2
CA050	204.4	1.948	104.9	87.3	1.871	46.7
CA051	132.9	0.521	255.1	57.1	0.145	393.8
CA052	138.7	1.26	110.1	55.5	1.813	30.6
CA053	83.3	1.055	79	23.4	0.505	46.3
CA054	129.1	1.017	126.9	204.7	1.691	121.1
CA055	283.4	1.087	260.7	118.2	0.865	136.6
CA056	40.5	0.124	326.6	140.5	0.953	147.4
CA057	118.4	0.84	141	117	0.392	298.5
CL101	155.1	0.866	179.1	253.3	1.067	237.4
CL102	43	0.868	49.5	44	0.561	78.4
CL103	5	0.084	59.5	112.3	0.597	188.1
CL104	287.7	1.911	150.5	165.9	1.109	149.6
CL105	371.4	0.707	525.3	99.7	0.556	179.3
CL106	202.2	0.715	282.8	151	0.744	203
CL107	120.7	0.292	413.4	254.1	1.158	219.4
CL108	117.1	0.817	143.3	79.2	0.374	211.8
CL109	112.3	0.718	156.4	122.8	1.461	84.1
CL110	110.3	0.447	246.8	22	0.16	137.5
CL111	583.7	1.97	296.3	354.1	1.937	182.8
CL112	59	0.653	90.4	127.4	0.602	211.6
CL113	20	0.492	40.7	291.6	0.885	329.5
CL114	267.4	1.521	175.8	512.6	1.299	394.6
CL115	255.1	1.79	142.5	463.6	1.438	322.4
CL116	425.5	1.423	299	NA	NA	NA
CL117	5	0.159	31.4	30.6	0.587	52.1
CL118	101	0.705	143.3	383.4	0.759	505.1
CL119	29.5	0.334	88.3	131.4	1.619	81.2
CL120	121.8	2.402	50.7	566	2.225	254.4
CL121	144.8	2.149	67.4	60.8	0.999	60.9
CL122	193.8	1.263	153.4	277.2	1.124	246.6
CL123	105.2	2.978	35.3	50.2	0.703	71.4
CL124	7.4	0.37	20	126.1	2.452	51.4
CL125	218	1.428	152.7	90.6	0.749	121
CL126	31.7	0.092	344.6	54.6	0.416	131.3
CL127	143.7	1.106	129.9	37.8	0.114	331.6
CL128	101.5	0.937	108.3	15	0.009	1666.7
CL129	77.7	2.082	37.3	157.9	1.681	93.9
CL130	48.9	0.075	652	33.9	0.089	380.9
CL131	307.7	2.291	134.3	899.3	2.771	324.5
CL132	100.8	1.584	63.6	153.2	0.82	186.8
CL133	48.9	0.264	185.2	428.4	1.363	314.3
CL134	338.1	3.795	89.1	285	2.242	127.1
CL135	87.8	1.236	71	72.2	1.211	59.6
CL136	290.9	1.985	146.5	NA	NA	NA
CL137	227	0.989	229.5	117	0.853	137.2
CL138	85.9	2.066	41.6	88.8	1.787	49.7
CL139	181.9	1.339	135.8	234.2	1.333	175.7
CL140	190.1	0.932	204	70.9	0.632	112.2
CL141	21.9	0.18	121.7	16.8	0.276	60.9
CL142	261.2	1.939	134.7	168.4	1.024	164.5
CL143	110.9	0.304	364.8	34.7	0.248	139.9
CL144	148.6	0.792	187.6	43.4	0.188	230.9
CL145	71.2	1.021	69.7	NA	NA	NA
CL146	45.9	0.107	429	13.6	0.049	277.6
CL147	39.1	0.496	78.8	84.1	1.883	44.7
CL148	94.3	0.514	183.5	155.6	1.642	94.8
CL149	32.9	0.976	33.7	29.3	1.175	24.9
CL150	136.1	1.347	101	52.2	0.595	87.7
CL151	240.5	2.137	112.5	64	1.417	45.2
CL152	47	0.197	238.6	63.8	0.282	226.2
CL153	15.2	0.256	59.4	35	0.402	87.1
CL154	116.2	0.751	154.7	18.1	0.226	80.1
CL155	16.9	0.132	128	74	1.322	56
CL156	69.2	0.326	212.3	59.6	0.362	164.6
CL157	77.7	2.014	38.6	NA	NA	NA
CL158	190	1.663	114.3	246.2	1.248	197.3
CL159	79.9	0.953	83.8	37.1	0.499	74.3
CL160	30.6	0.424	72.2	49.5	0.811	61
CL161	NA	NA	NA	126.7	0.655	193.4
CL162	38.2	0.551	69.3	49.4	0.743	66.5
CL163	125.6	0.525	239.2	148.4	0.652	227.6
CL164	85.7	2.171	39.5	27.6	0.465	59.4
CL165	60.3	0.391	154.2	35.6	0.669	53.2
