# Supplementary material for: Human Exposures to Bisphenol A, Bisphenol F and Chlorinated Bisphenol A Derivatives and Thyroid Function
Source: PLoS One. 2016 Oct 26;11(10):e0155237. doi: 10.1371/journal.pone.0155237 (PMC5082639; doi:10.1371/journal.pone.0155237)
Supplement: S15 Table — (CSV) [file pone.0155237.s015.csv]

CODE	BPF_ugPERlt_raw_spot	BPA_ugPERlt_raw_spot	ClBPA_ugPERlt_raw_spot	Cl35_2BPA_ugPERlt_raw_spot	Cl33_2BPA_ugPERlt_raw_spot	BPF_ugPERlt_spot	BPA_ugPERlt_spot	ClBPA_ugPERlt_spot	Cl35_2BPA_ugPERlt_spot	Cl33_2BPA_ugPERlt_spot	BPF_ngPERlt_spot	BPA_ngPERlt_spot	ClBPA_ngPERlt_spot	Cl35_2BPA_ngPERlt_spot	Cl33_2BPA_ngPERlt_spot
C01S	8.792	9.05	0.075	0.07	ND	8.792	9.05	0.075	0.07	0.005	8792	9050	75	70	5
C02S	0.425	2.339	0.085	0.069	NQ	0.425	2.339	0.085	0.069	0.015	425	2339	85	69	15
C03S	1.867	3.116	0.071	0.062	NQ	1.867	3.116	0.071	0.062	0.015	1867	3116	71	62	15
C04S	0.428	2.593	0.07	0.064	ND	0.428	2.593	0.07	0.064	0.005	428	2593	70	64	5
C05S	0.138	7.757	0.082	0.07	0.065	0.138	7.757	0.082	0.07	0.065	138	7757	82	70	65
C06S	0.187	17.328	0.077	0.067	NQ	0.187	17.328	0.077	0.067	0.015	187	17328	77	67	15
C07S	17.945	18.121	0.121	0.079	NQ	17.945	18.121	0.121	0.079	0.015	17945	18121	121	79	15
C08S	0.331	4.009	0.059	0.063	ND	0.331	4.009	0.059	0.063	0.005	331	4009	59	63	5
C09S	0.397	13.438	0.095	0.07	0.033	0.397	13.438	0.095	0.07	0.033	397	13438	95	70	33
C10S	0.32	22.623	0.093	0.083	0.055	0.32	22.623	0.093	0.083	0.055	320	22623	93	83	55
C11S	0.219	2.134	0.1	0.08	NQ	0.219	2.134	0.1	0.08	0.015	219	2134	100	80	15
C12S	0.088	2.417	0.073	0.063	0.077	0.088	2.417	0.073	0.063	0.077	88	2417	73	63	77
C13S	3.137	2.713	0.072	0.069	ND	3.137	2.713	0.072	0.069	0.005	3137	2713	72	69	5
C14S	0.27	5.349	0.081	0.07	NQ	0.27	5.349	0.081	0.07	0.015	270	5349	81	70	15
C15S	0.103	0.829	0.067	0.066	ND	0.103	0.829	0.067	0.066	0.005	103	829	67	66	5
C16S	0.151	1.988	0.074	0.064	0.046	0.151	1.988	0.074	0.064	0.046	151	1988	74	64	46
C17S	0.129	0.774	0.068	0.069	0.032	0.129	0.774	0.068	0.069	0.032	129	774	68	69	32
C18S	0.374	4.143	0.077	0.066	0.049	0.374	4.143	0.077	0.066	0.049	374	4143	77	66	49
C19S	0.12	37.616	0.071	0.063	0.053	0.12	37.616	0.071	0.063	0.053	120	37616	71	63	53
C20S	0.083	3.815	0.061	0.067	0.033	0.083	3.815	0.061	0.067	0.033	83	3815	61	67	33
C21S	0.072	0.811	0.072	0.066	NQ	0.072	0.811	0.072	0.066	0.015	72	811	72	66	15
C22S	0.205	57.584	0.078	0.064	0.035	0.205	57.584	0.078	0.064	0.035	205	57584	78	64	35
C23S	0.25	6.629	0.073	0.063	0.04	0.25	6.629	0.073	0.063	0.04	250	6629	73	63	40
C24S	0.509	3.1	0.074	0.075	0.037	0.509	3.1	0.074	0.075	0.037	509	3100	74	75	37
C25S	0.115	20.332	0.098	0.068	0.053	0.115	20.332	0.098	0.068	0.053	115	20332	98	68	53
C26S	0.371	21.966	0.073	0.064	0.052	0.371	21.966	0.073	0.064	0.052	371	21966	73	64	52
C27S	0.157	27.081	0.081	0.064	0.064	0.157	27.081	0.081	0.064	0.064	157	27081	81	64	64
C28S	4.201	139.894	0.079	0.077	ND	4.201	139.894	0.079	0.077	0.005	4201	139894	79	77	5
C29S	0.788	99.681	0.098	0.068	ND	0.788	99.681	0.098	0.068	0.005	788	99681	98	68	5
C30S	0.459	164.628	0.079	0.068	NQ	0.459	164.628	0.079	0.068	0.015	459	164628	79	68	15
C31S	1.869	9.782	0.094	0.062	NQ	1.869	9.782	0.094	0.062	0.015	1869	9782	94	62	15
C32S	0.622	8.979	0.106	0.094	NQ	0.622	8.979	0.106	0.094	0.015	622	8979	106	94	15
C33S	0.226	3.778	0.082	0.074	0.043	0.226	3.778	0.082	0.074	0.043	226	3778	82	74	43
C34S	2.86	8.268	0.083	0.069	NQ	2.86	8.268	0.083	0.069	0.015	2860	8268	83	69	15
C35S	0.538	4.278	0.068	0.075	NQ	0.538	4.278	0.068	0.075	0.015	538	4278	68	75	15
C36S	0.371	44.146	0.094	0.07	0.044	0.371	44.146	0.094	0.07	0.044	371	44146	94	70	44
C37S	1.774	11.057	0.116	0.074	ND	1.774	11.057	0.116	0.074	0.005	1774	11057	116	74	5
C38S	0.159	5.84	0.099	0.641	0.037	0.159	5.84	0.099	0.641	0.037	159	5840	99	641	37
C39S	28.538	9.738	0.08	0.069	ND	28.538	9.738	0.08	0.069	0.005	28538	9738	80	69	5
C40S	30.89	18.94	0.125	0.078	NQ	30.89	18.94	0.125	0.078	0.015	30890	18940	125	78	15
C41S	NA	NA	NA	NA	NA	NA	NA	NA	NA	NA	NA	NA	NA	NA	NA
S01S	2.564	7.966	0.105	0.095	ND	2.564	7.966	0.105	0.095	0.005	2564	7966	105	95	5
S02S	0.232	1.495	0.076	0.127	0.09	0.232	1.495	0.076	0.127	0.09	232	1495	76	127	90
S03S	0.628	1.654	0.071	0.072	NQ	0.628	1.654	0.071	0.072	0.015	628	1654	71	72	15
S04S	NA	NA	NA	NA	NA	NA	NA	NA	NA	NA	NA	NA	NA	NA	NA
S05S	7.09	2.434	0.069	0.063	0.032	7.09	2.434	0.069	0.063	0.032	7090	2434	69	63	32
S06S	0.288	5.807	0.088	0.068	NQ	0.288	5.807	0.088	0.068	0.015	288	5807	88	68	15
S07S	2.852	3.366	0.095	0.065	0.059	2.852	3.366	0.095	0.065	0.059	2852	3366	95	65	59
S08S	1.136	2.957	0.071	0.075	ND	1.136	2.957	0.071	0.075	0.005	1136	2957	71	75	5
S09S	0.54	1.654	0.075	0.063	NQ	0.54	1.654	0.075	0.063	0.015	540	1654	75	63	15
S10S	0.495	2.089	0.075	0.066	0.082	0.495	2.089	0.075	0.066	0.082	495	2089	75	66	82
S11S	2.292	1.281	0.064	0.071	ND	2.292	1.281	0.064	0.071	0.005	2292	1281	64	71	5
S12S	0.582	3.687	0.095	0.104	NQ	0.582	3.687	0.095	0.104	0.015	582	3687	95	104	15
S13S	NA	NA	NA	NA	NA	NA	NA	NA	NA	NA	NA	NA	NA	NA	NA
S14S	0.247	0.953	0.068	0.092	0.044	0.247	0.953	0.068	0.092	0.044	247	953	68	92	44
S15S	0.655	2.276	0.065	0.078	0.033	0.655	2.276	0.065	0.078	0.033	655	2276	65	78	33
S16S	0.471	1.283	0.073	0.073	0.055	0.471	1.283	0.073	0.073	0.055	471	1283	73	73	55
S17S	0.287	0.747	0.074	0.07	NQ	0.287	0.747	0.074	0.07	0.015	287	747	74	70	15
S18S	0.332	6.185	0.064	0.062	NQ	0.332	6.185	0.064	0.062	0.015	332	6185	64	62	15
S19S	NA	NA	NA	NA	NA	NA	NA	NA	NA	NA	NA	NA	NA	NA	NA
S20S	NA	NA	NA	NA	NA	NA	NA	NA	NA	NA	NA	NA	NA	NA	NA
S21S	0.358	2.181	0.069	0.067	NQ	0.358	2.181	0.069	0.067	0.015	358	2181	69	67	15
S22S	0.378	19.772	0.211	0.097	NQ	0.378	19.772	0.211	0.097	0.015	378	19772	211	97	15
S23S	NA	NA	NA	NA	NA	NA	NA	NA	NA	NA	NA	NA	NA	NA	NA
S24S	0.101	1.432	0.065	0.064	NQ	0.101	1.432	0.065	0.064	0.015	101	1432	65	64	15
S25S	0.526	2.378	0.064	0.079	NQ	0.526	2.378	0.064	0.079	0.015	526	2378	64	79	15
S26S	0.24	0.952	0.082	0.064	0.041	0.24	0.952	0.082	0.064	0.041	240	952	82	64	41
S27S	0.492	5.173	0.081	0.064	0.035	0.492	5.173	0.081	0.064	0.035	492	5173	81	64	35
S28S	1.688	9.209	0.089	0.084	NQ	1.688	9.209	0.089	0.084	0.015	1688	9209	89	84	15
S29S	0.977	7.161	0.087	0.091	ND	0.977	7.161	0.087	0.091	0.005	977	7161	87	91	5
S30S	0.197	2.29	0.075	0.068	0.035	0.197	2.29	0.075	0.068	0.035	197	2290	75	68	35
S31S	0.117	2.618	0.096	0.073	0.102	0.117	2.618	0.096	0.073	0.102	117	2618	96	73	102
S32S	NQ	1.82	0.069	0.071	0.072	0.02	1.82	0.069	0.071	0.072	20	1820	69	71	72
S33S	0.088	2.064	0.061	0.066	0.062	0.088	2.064	0.061	0.066	0.062	88	2064	61	66	62
S34S	0.129	1.491	0.08	0.068	0.047	0.129	1.491	0.08	0.068	0.047	129	1491	80	68	47
S35S	4	2.453	0.072	0.064	NQ	4	2.453	0.072	0.064	0.015	4000	2453	72	64	15
S36S	0.217	4.647	0.076	0.065	NQ	0.217	4.647	0.076	0.065	0.015	217	4647	76	65	15
S37S	0.693	5.443	0.07	0.064	ND	0.693	5.443	0.07	0.064	0.005	693	5443	70	64	5
S38S	0.416	4.452	0.083	0.072	NQ	0.416	4.452	0.083	0.072	0.015	416	4452	83	72	15
S39S	6.956	0.465	0.08	0.093	NQ	6.956	0.465	0.08	0.093	0.015	6956	465	80	93	15
S40S	0.556	2.502	0.074	0.072	ND	0.556	2.502	0.074	0.072	0.005	556	2502	74	72	5
S41S	12.376	3.548	0.092	0.071	NQ	12.376	3.548	0.092	0.071	0.015	12376	3548	92	71	15
S42S	0.387	13.369	0.079	0.089	0.059	0.387	13.369	0.079	0.089	0.059	387	13369	79	89	59
S43S	NA	NA	NA	NA	NA	NA	NA	NA	NA	NA	NA	NA	NA	NA	NA
S44S	0.256	1.477	0.075	0.07	NQ	0.256	1.477	0.075	0.07	0.015	256	1477	75	70	15
S45S	2.121	5.892	0.081	0.078	NQ	2.121	5.892	0.081	0.078	0.015	2121	5892	81	78	15
S46S	0.294	0.897	0.064	0.065	NQ	0.294	0.897	0.064	0.065	0.015	294	897	64	65	15
S47S	0.822	1.494	0.067	0.08	NQ	0.822	1.494	0.067	0.08	0.015	822	1494	67	80	15
S48S	0.698	12.962	0.09	0.069	NQ	0.698	12.962	0.09	0.069	0.015	698	12962	90	69	15
S49S	0.575	3.765	0.098	0.071	0.056	0.575	3.765	0.098	0.071	0.056	575	3765	98	71	56
S50S	0.437	5.864	0.074	0.076	0.033	0.437	5.864	0.074	0.076	0.033	437	5864	74	76	33
S51S	0.046	2.49	0.066	0.066	0.051	0.046	2.49	0.066	0.066	0.051	46	2490	66	66	51
