# Supplementary material for: Human Exposures to Bisphenol A, Bisphenol F and Chlorinated Bisphenol A Derivatives and Thyroid Function
Source: PLoS One. 2016 Oct 26;11(10):e0155237. doi: 10.1371/journal.pone.0155237 (PMC5082639; doi:10.1371/journal.pone.0155237)
Supplement: S16 Table — (CSV) [file pone.0155237.s016.csv]

CODE	iod_ugPERlt_spot	creat_gPERlt_spot	iod_ugPERg_spot
C01S	198.1	1.210	163.76
C02S	147.5	0.785	187.81
C03S	136.92	1.640	83.48
C04S	82.55	0.258	320.05
C05S	188.5	1.011	186.45
C06S	208.9	1.492	140.00
C07S	185.1	1.533	120.74
C08S	34.09	0.410	83.10
C09S	68.83	1.329	51.80
C10S	43.72	0.547	79.88
C11S	375.4	1.871	200.61
C12S	41.85	0.842	49.71
C13S	130.7	0.743	175.98
C14S	131.6	1.871	70.33
C15S	26.62	0.327	81.32
C16S	68.41	0.457	149.76
C17S	14.39	0.296	48.67
C18S	55.91	0.475	117.64
C19S	67.79	0.518	130.84
C20S	31.06	0.362	85.88
C21S	63.86	0.098	650.52
C22S	187.2	1.699	110.17
C23S	180.5	1.361	132.63
C24S	45.68	0.661	69.10
C25S	124.8	0.639	195.28
C26S	190.2	1.033	184.18
C27S	59.84	0.531	112.74
C28S	64.67	1.138	56.81
C29S	197.8	1.476	133.97
C30S	39.94	0.235	170.04
C31S	116.5	1.014	114.87
C32S	607.6	2.295	264.71
C33S	82.9	0.420	197.48
C34S	133.4	0.990	134.69
C35S	55.38	0.953	58.09
C36S	1359	1.426	952.83
C37S	311.8	1.450	215.03
C38S	217.9	1.189	183.34
C39S	342.2	1.503	227.70
C40S	143.3	0.528	271.34
C41S	NA	NA	NA
S01S	202.8	1.537	131.93
S02S	21.34	0.756	28.24
S03S	52.4	0.412	127.22
S04S	NA	NA	NA
S05S	39.94	0.869	45.97
S06S	51.16	0.407	125.80
S07S	156.8	1.756	89.27
S08S	78.84	0.910	86.66
S09S	87.17	0.672	129.76
S10S	151.1	1.110	136.13
S11S	161.3	1.099	146.75
S12S	204.1	2.019	101.10
S13S	NA	NA	NA
S14S	118.4	0.385	307.49
S15S	127.6	1.386	92.08
S16S	28.47	0.764	37.28
S17S	107.4	0.263	407.84
S18S	129.8	1.535	84.58
S19S	NA	NA	NA
S20S	NA	NA	NA
S21S	154.9	1.353	114.46
S22S	203.7	1.229	165.75
S23S	73.86	0.501	147.32
S24S	111.2	1.134	98.04
S25S	294.6	2.343	125.72
S26S	121.8	0.653	186.57
S27S	86.04	1.351	63.70
S28S	202.6	1.713	118.27
S29S	125.9	1.489	84.58
S30S	115.8	1.253	92.40
S31S	26.34	0.396	66.54
S32S	15.67	0.090	173.66
S33S	27.11	0.442	61.36
S34S	149.2	0.847	176.21
S35S	103.6	1.456	71.14
S36S	128.6	0.682	188.52
S37S	119.7	1.387	86.31
S38S	206.2	1.358	151.79
S39S	9.69	0.106	91.32
S40S	113.4	1.744	65.01
S41S	103.9	0.739	140.65
S42S	126.3	0.947	133.36
S43S	263.7	2.194	120.18
S44S	54.79	0.662	82.82
S45S	223.3	3.184	70.12
S46S	57.06	0.507	112.48
S47S	61.21	0.708	86.47
S48S	93.18	1.376	67.69
S49S	297.9	1.927	154.61
S50S	124.9	0.438	284.97
S51S	67.74	0.219	309.27
