# Supplementary material for: Human Exposures to Bisphenol A, Bisphenol F and Chlorinated Bisphenol A Derivatives and Thyroid Function
Source: PLoS One. 2016 Oct 26;11(10):e0155237. doi: 10.1371/journal.pone.0155237 (PMC5082639; doi:10.1371/journal.pone.0155237)
Supplement: S17 Table — (CSV) [file pone.0155237.s017.csv]

CODE	status	country	age	weight	height	marstat	edu	tsh	ft4	antitg	antitpo	smokst	cigdaypr	smyrspr	agestart	agestop	cigdaypa	yrssmok	alccons	h20l	dwh20l	glh20l	hbot	dwhbot	glhbot	htap	dwhtap	glhtap	hcm	dwhcm	glhcm	hwell	dwhwell	glhwell	hother	dwhother	glhother	bh20l	dwbh20l	glbh20lb	bhbot	dwbhbot	glbhbot	bhtap	dwbhtap	glbhtap	bhcm	dwbhcm	glbhcm
C01S	CO	RO	42	54.8	159	2	3	2.94	16.7	0	0	0							0	0	0	0	0	0	0	1	7	6	0	0	0	0	0	0	NA	0	0	0	0	0	0	0	0	1	7	2	0	0	0
C02S	CO	RO	39	59	164	2	4	0.23	12.6	0	0	0							0	0	0	0	0	0	0	1	7	5	0	0	0	0	0	0	NA	0	0	0	0	0	0	0	0	0	0	0	0	0	0
C03S	CO	RO	54	85	165	2	2	2.49	12.1	0	0	0							0	0	0	0	0	0	0	1	7	2	0	0	0	0	0	0	NA	0	0	0	0	0	0	0	0	1	7	1	0	0	0
S01S	CA	RO	53	61	168	3	3	1.68	14.6	1	1	1	20	30	22				1	0	0	0	1	7	5	0	0	0	0	0	0	0	0	0	NA	0	0	0	0	0	0	0	0	1	7	2.5	0	0	0
S02S	CA	RO	49	98	172	2	4	0.84	12.8	0	0	0							1	0	0	0	0	0	0	1	7	10	0	0	0	0	0	0	NA	0	0	0	0	0	0	0	0	1	7	4	0	0	0
S03S	CA	RO	51	81	158	2	5	1.5	12.9	0	0	1	5	30	22				0	0	0	0	0	0	0	1	7	6	0	0	0	0	0	0	NA	0	0	0	0	0	0	0	0	1	7	4	0	0	0
S05S	CA	RO	34	53	161	2	2	3.27	18.2	0	0	0							0	0	0	0	1	7	6.5	0	0	0	0	0	0	0	0	0	NA	0	0	0	0	0	0	0	0	0	0	0	0	0	0
S06S	CA	RO	54	100	157	2	2	1.15	16.7	0	1	0							0	0	0	0	0	0	0	1	7	5	0	0	0	0	0	0	NA	0	0	0	0	0	0	0	0	1	5	1	0	0	0
S07S	CA	RO	39	62	160	2	5	1.66	13.1	NA	NA	0							0	0	0	0	1	1	4	1	7	7	0	0	0	1	1	4	NA	0	0	0	0	0	0	0	0	1	7	2	0	0	0
S08S	CA	RO	45	58	169	2	3	1.79	14.2	NA	NA	2				25	5	5	0	0	0	0	1	7	6	0	0	0	0	0	0	0	0	0	NA	0	0	0	0	0	0	0	0	0	0	0	0	0	0
S09S	CA	RO	47	81	160	2	2	2.18	11.2	0	0	0							0	0	0	0	1	7	10	0	0	0	0	0	0	1	2	10	NA	0	0	0	0	0	0	0	0	1	7	1	0	0	0
S11S	CA	RO	41	65	160	2	2	1.36	14.55	0	0	0							9	0	0	0	0	0	0	0	0	0	0	0	0	1	7	5	NA	0	0	0	0	0	0	0	0	0	0	0	0	0	0
S12S	CA	RO	73	65	162	2	1	0.76	12.9	0	0	0							0	0	0	0	0	0	0	1	7	9	0	0	0	0	0	0	NA	0	0	0	0	0	0	0	0	1	3	1	0	0	0
S13S	CA	RO	55	90	158	2	2	1.58	15.7	NA	NA	0							0	0	0	0	0	0	0	0	0	0	0	0	0	1	7	10	NA	0	0	0	0	0	0	0	0	0	0	0	0	0	0
S14S	CA	RO	45	75	164	2	2	0.19	17.2	1	1	1	10	20	24				0	0	0	0	0	0	0	1	7	10	0	0	0	0	0	0	NA	0	0	0	0	0	0	0	0	1	7	4	0	0	0
S15S	CA	RO	63	64	162	4	2	1.21	16.7	0	0	0							0	0	0	0	0	0	0	1	7	6	0	0	0	0	0	0	NA	0	0	0	0	0	0	0	0	1	7	3	0	0	0
S16S	CA	RO	35	58	167	2	3	1.68	14.71	0	1	0							1	1	5	5	0	0	0	1	7	3	0	0	0	0	0	0	NA	0	0	0	0	0	0	0	0	1	7	1	0	0	0
S17S	CA	RO	61	90	150	4	1	4.04	17.8	0	0	0							0	0	0	0	1	7	8	1	7	10	0	0	0	0	0	0	NA	0	0	0	0	0	0	0	0	1	7	1	0	0	0
S18S	CA	RO	59	53	170	3	3	0.81	22.47	0	0	1	11	40	19				0	0	0	0	1	7	8	1	7	1	0	0	0	0	0	0	NA	0	0	0	0	0	0	0	0	1	7	2.5	0	0	0
C04S	CO	RO	64	81	160	4	2	1.9	15.9	0	0	0							0	0	0	0	1	7	7.5	1	7	1.5	0	0	0	0	0	0	NA	0	0	0	0	0	1	7	3.5	0	0	0	0	0	0
S19S	CA	RO	63	71	152	2	1	2.06	14.1	NA	1	0							0	0	0	0	0	0	0	1	7	15	0	0	0	0	0	0	NA	0	0	0	0	0	0	0	0	1	7	10	0	0	0
S45S	CA	RO	67	76	160	2	1	1.46	12.6	0	0	0							0	0	0	0	0	0	0	0	0	0	0	0	0	1	7	10	NA	0	0	0	0	0	0	0	0	0	0	0	0	0	0
S21S	CA	RO	56	85	165	2	2	2.26	16.3	0	0	0							0	0	0	0	0	0	0	1	7	3.5	0	0	0	0	0	0	NA	0	0	0	0	0	0	0	0	1	7	1	0	0	0
S22S	CA	RO	72	76	159	3	2	1.75	16.6	0	0	2				59	20	30	0	0	0	0	0	0	0	1	7	10	0	0	0	0	0	0	NA	0	0	0	0	0	0	0	0	1	7	1	0	0	0
S23S	CA	RO	55	82	164	9	9	4.54	13.4	0	0	9							9	0	0	0	0	0	0	9	0	0	0	0	0	0	0	0	NA	0	0	0	0	0	0	0	0	9	0	0	0	0	0
S24S	CA	RO	45	110	158	9	9	1.64	15.2	0	0	9							9	0	0	0	0	0	0	9	0	0	0	0	0	0	0	0	NA	0	0	0	0	0	0	0	0	9	0	0	0	0	0
S25S	CA	RO	47	75	164	2	2	0.25	19.2	0	0	0							0	0	0	0	0	0	0	0	0	0	0	0	0	1	7	4	NA	0	0	0	0	0	0	0	0	0	0	0	0	0	0
S26S	CA	RO	51	71	167	2	1	2.14	11.7	0	0	0							0	0	0	0	0	0	0	1	7	2	0	0	0	0	0	0	NA	0	0	0	0	0	0	0	0	1	7	2	0	0	0
S27S	CA	RO	39	70	165	2	2	0.59	14.8	NA	1	2				37	10	15	0	0	0	0	0	0	0	0	0	0	0	0	0	1	7	4	NA	0	0	0	0	0	0	0	0	0	0	0	0	0	0
S28S	CA	RO	49	67	163	2	2	1.85	14.1	0	0	0							0	0	0	0	1	7	7	0	0	0	0	0	0	0	0	0	NA	0	0	0	0	0	1	7	1	0	0	0	0	0	0
S30S	CA	RO	58	98	159	2	2	5.24	14.8	0	0	1	6	40	18				0	0	0	0	0	0	0	1	7	2.5	0	0	0	0	0	0	NA	0	0	0	0	0	0	0	0	1	7	2.5	0	0	0
S31S	CA	RO	58	102	163	2	2	1.35	11.3	0	0	0							0	0	0	0	0	0	0	1	7	8	0	0	0	0	0	0	NA	0	0	0	0	0	0	0	0	1	7	3.5	0	0	0
S32S	CA	RO	59	97	175	2	1	0.83	15.2	0	0	0							0	0	0	0	0	0	0	0	0	0	0	0	0	1	7	4	NA	0	0	0	0	0	0	0	0	0	0	0	0	0	0
S33S	CA	RO	35	89	161	2	2	2.99	13.1	0	0	0							0	0	0	0	0	0	0	1	7	6	0	0	0	0	0	0	NA	0	0	0	0	0	0	0	0	0	0	0	0	0	0
S34S	CA	RO	67	90	170	4	1	2.41	14.4	0	0	0							0	0	0	0	1	7	8	0	0	0	0	0	0	0	0	0	NA	0	0	0	0	0	0	0	0	0	0	0	0	0	0
S35S	CA	RO	53	112	155	9	9	0.31	15.2	NA	NA	9							9	0	0	0	0	0	0	1	7	6	0	0	0	1	7	1	NA	0	0	0	0	0	0	0	0	1	7	6	0	0	0
S10S	CA	RO	36	59	172	1	4	0.93	14.9	0	0	0							0	0	0	0	1	7	5	1	7	1	0	0	0	0	0	0	NA	0	0	0	0	0	0	0	0	1	3	1	0	0	0
S29S	CA	RO	38	64	163	1	3	0.89	16.8	0	0	0							0	0	0	0	1	2	3.5	0	0	0	0	0	0	1	7	7	NA	0	0	0	0	0	0	0	0	0	0	0	0	0	0
S36S	CA	RO	68	84	164	4	2	1.44	12.4	0	0	0							0	0	0	0	1	7	7	1	7	7	0	0	0	0	0	0	NA	0	0	0	0	0	1	7	1	0	0	0	0	0	0
S37S	CA	RO	35	46	155	2	4	1.01	14.9	0	0	0							0	0	0	0	0	0	0	1	7	7	0	0	0	1	7	1	NA	0	0	0	0	0	0	0	0	0	0	0	0	0	0
S38S	CA	RO	56	81	165	2	2	0.63	15.4	0	0	1	15	26	30				0	0	0	0	0	0	0	0	0	0	0	0	0	1	7	4	NA	0	0	0	0	0	0	0	0	0	0	0	0	0	0
S39S	CA	RO	63	71	160	2	1	0.34	17.8	0	1	0							0	0	0	0	0	0	0	1	7	16	0	0	0	0	0	0	NA	0	0	0	0	0	0	0	0	1	7	1	0	0	0
S40S	CA	RO	36	60	170	2	3	0.78	12.5	0	1	0							0	0	0	0	0	0	0	0	0	0	0	0	0	1	7	5	NA	0	0	0	0	0	0	0	0	0	0	0	0	0	0
S41S	CA	RO	60	102	164	2	2	1.81	14.94	0	0	0							0	0	0	0	0	0	0	1	7	4	0	0	0	1	7	3	NA	0	0	0	0	0	0	0	0	0	0	0	0	0	0
S42S	CA	RO	51	91	160	2	2	1.11	12.8	0	0	0							0	0	0	0	1	7	5.5	0	0	0	0	0	0	0	0	0	NA	0	0	0	0	0	1	7	2.5	0	0	0	0	0	0
S43S	CA	RO	68	115	175	2	2	5.41	10.2	NA	1	0							0	0	0	0	1	7	8	0	0	0	0	0	0	0	0	0	NA	0	0	0	0	0	0	0	0	0	0	0	0	0	0
S44S	CA	RO	38	85	174	2	1	0.82	14.3	0	0	1	10	17	22				0	0	0	0	0	0	0	0	0	0	0	0	0	1	7	1	NA	0	0	0	0	0	0	0	0	0	0	0	0	0	0
S46S	CA	RO	48	78	160	2	2	0.91	10.3	NA	0	0							0	0	0	0	0	0	0	1	7	2.5	0	0	0	0	0	0	NA	0	0	0	0	0	0	0	0	1	7	1	0	0	0
S47S	CA	RO	36	58	170	5	4	1.81	16.63	0	1	1	20	17	17				1	0	0	0	1	7	2	1	5	2	0	0	0	0	0	0	NA	0	0	0	0	0	0	0	0	1	7	2	0	0	0
S48S	CA	RO	42	70	172	2	2	0.54	10.5	0	0	1	10	20	22				0	1	7	2	0	0	0	1	7	2	0	0	0	0	0	0	NA	0	0	0	0	0	0	0	0	0	0	0	0	0	0
S49S	CA	RO	52	52	154	2	2	0.54	11.7	0	0	1	5	18	34				0	0	0	0	1	7	10	1	7	2	0	0	0	0	0	0	NA	0	0	0	0	0	0	0	0	1	7	2.5	0	0	0
C05S	CO	RO	49	60	170	2	3	2.61	13.8	0	0	0							0	1	3	1	1	5	1	1	7	2	0	0	0	0	0	0	NA	0	0	0	0	0	0	0	0	0	0	0	0	0	0
C06S	CO	RO	26	55	168	2	3	1.03	16.3	0	0	0							0	0	0	0	0	0	0	1	7	5	0	0	0	0	0	0	NA	0	0	0	0	0	0	0	0	1	5	2	0	0	0
C07S	CO	RO	26	51	162	1	3	2.52	13.4	0	0	0							0	0	0	0	1	7	2	1	7	2	0	0	0	0	0	0	NA	0	0	0	0	0	0	0	0	1	7	1	0	0	0
C08S	CO	RO	27	75	170	2	3	1.72	14.1	0	0	0							0	0	0	0	1	7	11	0	0	0	0	0	0	0	0	0	NA	0	0	0	0	0	1	7	1.5	0	0	0	0	0	0
C09S	CO	RO	25	50	157	1	4	2.2	16.1	0	0	0							0	0	0	0	1	7	3	0	0	0	0	0	0	0	0	0	NA	0	0	0	0	0	0	0	0	1	3	1	0	0	0
C10S	CO	RO	28	77	170	1	3	2.2	13.8	0	0	0							0	0	0	0	1	7	3	1	7	3	0	0	0	0	0	0	NA	0	0	0	0	0	0	0	0	1	7	2	0	0	0
C11S	CO	RO	28	55	170	1	3	0.78	12.2	0	0	0							0	0	0	0	1	7	4	1	7	1	0	0	0	0	0	0	NA	0	0	0	0	0	1	7	1	0	0	0	0	0	0
C12S	CO	RO	64	60	162	2	3	1.27	14.7	0	1	0							0	0	0	0	1	7	8	0	0	0	0	0	0	0	0	0	NA	0	0	0	0	0	0	0	0	0	0	0	0	0	0
C13S	CO	RO	54	67	160	2	2	0.99	15.8	NA	NA	0							0	0	0	0	0	0	0	1	7	4	0	0	0	0	0	0	NA	0	0	0	0	0	0	0	0	1	7	2	0	0	0
C14S	CO	RO	26	60	175	1	4	1.1	15.8	NA	NA	0							0	0	0	0	1	7	8	1	7	1	0	0	0	0	0	0	NA	0	0	0	0	0	0	0	0	0	0	0	0	0	0
C15S	CO	RO	29	72	181	2	2	1.7	16.2	0	0	2				22	10	2	1	0	0	0	0	0	0	1	7	10	0	0	0	0	0	0	NA	0	0	0	0	0	0	0	0	1	2	1	0	0	0
C16S	CO	RO	43	72	171	3	4	1.25	14.1	0	0	0							0	0	0	0	0	0	0	1	7	4	0	0	0	0	0	0	NA	0	0	0	0	0	0	0	0	1	7	1	0	0	0
C17S	CO	RO	65	77	167	2	2	2.56	16.4	1	1	0							0	0	0	0	0	0	0	1	7	4	0	0	0	0	0	0	NA	0	0	0	0	0	0	0	0	1	7	1	0	0	0
S50S	CA	RO	38	74	165	2	1	9.16	15.4		1	0							0	0	0	0	0	0	0	0	0	0	0	0	0	1	7	8	NA	0	0	0	0	0	0	0	0	0	0	0	0	0	0
S51S	CA	RO	48	75	164	2	4	1.23	13.2	0	0	0							0	0	0	0	1	7	4	1	7	1	0	0	0	1	1	1	NA	0	0	0	0	0	1	7	5	1	7	1	0	0	0
C18S	CO	RO	42	68	156	2	3	1.37	12.7	NA	0	1	10	20	18				0	0	0	0	0	0	0	1	7	3	0	0	0	0	0	0	SPRINGS	7	2	0	0	0	0	0	0	1	7	3	0	0	0
C19S	CO	RO	32	NA	NA	9	9	3.23	11.2	1	0	9							9	9		999	9		999	9		999	9		999	9		999	999		999	9		999	9		999	9		999	9		999
C20S	CO	RO	58	59	165	4	1	2.05	16	0	0	0							0	0	0	0	0	0	0	1	7	3	0	0	0	0	0	0	NA	0	0	0	0	0	0	0	0	1	3	1	0	0	0
C21S	CO	RO	25	45	180	2	9	6.16	12.3	NA	0	1	3	5	99		3	5	0	0	0	0	0	0	0	1	7	3	0	0	0	0	0	0	NA	0	0	0	0	0	0	0	0	1	7	1	0	0	0
C24S	CO	RO	47	85	169	2	3	0.39	16.3	0	0	0							0	0	0	0	1	7	2	1	7	2	0	0	0	0	0	0	NA	0	0	0	0	0	0	0	0	1	7	1	0	0	0
C25S	CO	RO	48	56	165	3	3	2.49	16.1	NA	NA	1	3	20	28				0	0	0	0	1	7	3	1	7	2	0	0	0	0	0	0	0	0	0	0	0	3	0	0	0	1	7	1	0	0	0
C26S	CO	RO	61	90	160	2	1	7.37	16.6	NA	1	0							0	0	0	0	0	0	0	1	7	5	0	0	0	0	0	0	0	0	0	0	0	0	0	0	0	1	7	2	0	0	0
C27S	CO	RO	31	58	167	1	4	1.31	15.3	NA	NA	1	6	10	21				0	0	0	0	0	0	0	1	7	5	0	0	0	0	0	0	0	0	0	0	0	0	0	0	0	1	7	2	0	0	0
C28S	CO	RO	28	50	169	3	4	2.68	18	NA	NA	0							0	1	7	2	1	7	2	0	0	0	0	0	0	0	0	0	0	0	0	0	0	0	0	0	0	1	7	3	0	0	0
C29S	CO	RO	41	77	172	2	3	1.25	13.9	0	1	0							0	0	0	0	0	0	0	1	7	4	0	0	0	0	0	0	0	0	0	0	0	0	0	0	0	1	7	1	0	0	0
C30S	CO	RO	50	86	164	2	2	2.67	11.3	1	0	0							0	0	0	0	0	0	0	1	7	5	0	0	0	0	0	0	0	0	0	0	0	0	0	0	0	1	7	2	0	0	0
C31S	CO	RO	50	66	169	2	2	2.85	19.5	NA	NA	0							0	0	0	0	0	0	0	1	7	3	0	0	0	0	0	0	NA	0	0	0	0	0	0	0	0	1	7	1	0	0	0
C32S	CO	RO	24	56	167	1	2	2.37	15.4	NA	NA	0							0	0	0	0	1	7	2	1	7	3	0	0	0	0	0	0	NA	0	0	0	0	0	0	0	0	1	7	2	0	0	0
C33S	CO	RO	45	83	170	2	3	3.71	17.8	0	1	1	10	20	25				0	0	0	0	1	7	3	1	7	3	0	0	0	0	0	0	NA	0	0	0	0	0	0	0	0	1	7	1	0	0	0
C34S	CO	RO	37	60	170	1	4	6.85	14	1	1	1	5	20	17				0	0	0	0	0	0	0	1	7	5	0	0	0	0	0	0	NA	0	0	0	0	0	0	0	0	1	7	2	0	0	0
C35S	CO	RO	49	90	165	4	2	1.28	14.8	NA	NA	0							0	0	0	0	0	0	0	1	7	4	0	0	0	0	0	0	NA	0	0	0	0	0	0	0	0	0	0	0	0	0	0
C36S	CO	RO	36	66	168	3	3	1.32	13.5	0	0	0							0	0	0	0	0	0	0	1	7	5	0	0	0	0	0	0	NA	0	0	0	0	0	0	0	0	1	7	1	0	0	0
C37S	CO	RO	42	58	164	2	2	4.37	13.5	1	1	0							0	0	0	0	1	7	1	0	0	0	0	0	0	1	7	3	NA	0	0	0	0	0	0	0	0	0	0	0	0	0	0
C38S	CO	RO	39	90	170	1	3	6.47	13.3	0	1	1	1	20	19				0	0	0	0	1	7	3	1	7	3	0	0	0	0	0	0	NA	0	0	0	0	0	0	0	0	1	7	1	0	0	0
C39S	CO	RO	68	58	150	2	2	6.3	11.9	0	1	0							0	0	0	0	0	0	0	0	0	0	0	0	0	1	7	5	NA	0	0	0	0	0	0	0	0	0	0	0	0	0	0
C40S	CO	RO	49	93	172	2	3	3.07	13.8	0	1	0							0	0	0	0	0	0	0	1	7	5	0	0	0	0	0	0	NA	0	0	0	0	0	0	0	0	1	7	1	0	0	0
C41S	CO	RO	36	58	165	2	3	1.7	20.8	0	0	1	5	10	26				0	0	0	0	0	0	0	1	7	5	0	0	0	0	0	0	0	0	0	0	0	0	0	0	0	1	7	1	0	0	0
C22S	CO	RO	73	60	160	4	2	3.79	14.8	0	1	1	1	50	23				0	0	0	0	0	0	0	1	7	8	0	0	0	0	0	0	0	0	0	0	0	0	0	0	0	0	0	0	0	0	0
C23S	CO	RO	35	78	172	1	3	1.25	14.9	0	0	0							0	0	0	0	1	3	1	1	7	4	0	0	0	0	0	0	NA	0	0	0	0	0	0	0	0	1	7	2	0	0	0
[truncated: 192 more columns]
